# Supplementary material for: Suppressed Protein Translation Caused by MSP‐8 Deficiency Determines Fungal Multidrug Resistance with Fitness Cost
Source: Adv Sci (Weinh). 2024 Dec 16;12(6):2412514. doi: 10.1002/advs.202412514 (PMC11809369; doi:10.1002/advs.202412514)
Supplement: Supplementary file 2 — Supporting Information [file ADVS-12-2412514-s002.zip]

Archive with 6 entries (5 files):
- advs202412514-sup-0002-Data/
- advs202412514-sup-0002-Data/File S1 .xls
- advs202412514-sup-0002-Data/File S2.docx
- advs202412514-sup-0002-Data/File S3.xls
- advs202412514-sup-0002-Data/File S4 .xls
- advs202412514-sup-0002-Data/File S5 .xls
