# Supplementary material for: Suppressed Protein Translation Caused by MSP‐8 Deficiency Determines Fungal Multidrug Resistance with Fitness Cost
Source: Adv Sci (Weinh). 2024 Dec 16;12(6):2412514. doi: 10.1002/advs.202412514 (PMC11809369; doi:10.1002/advs.202412514)
Supplement: Supplementary file 2 — Supporting Information [file ADVS-12-2412514-s002.zip › advs202412514-sup-0002-Data/File S1 .xls]

## Sheet: Sheet1
##fileformat=VCFv4.1
##FILTER=<ID=HARD_TO_VALIDATE,Description="MQ <= 4 && ((MQ / (1.0 *DP)) > 0.1)">
##FILTER=<ID=LOW_READ_SUPPORT,Description="DP < 4">
##FILTER=<ID=LowQual,Description="Low quality">
##FILTER=<ID=SnpCluster,Description="SNPs found in clusters">
##FORMAT=<ID=AD,Number=.,Type=Integer,Description="Allelic depths for the ref and alt alleles in the order listed">
##FORMAT=<ID=DP,Number=1,Type=Integer,Description="Approximate read depth (reads with MQ=255 or with bad mates are filtered)">
##FORMAT=<ID=GQ,Number=1,Type=Integer,Description="Genotype Quality">
##FORMAT=<ID=GT,Number=1,Type=String,Description="Genotype">
##FORMAT=<ID=PL,Number=G,Type=Integer,Description="Normalized, Phred-scaled likelihoods for genotypes as defined in the VCF specification">
##GATKCommandLine.HaplotypeCaller=<ID=HaplotypeCaller,Version=3.4-0-g7e26428,Date="Thu Dec 26 13:36:45 CST 2019",Epoch=1577338605547,CommandLineOptions="analysis_type=HaplotypeCaller input_file=[/zfswh1/BC_COM_P0/F19FTSNCKF2297/NEUhctR/Result/Process/ComparativeGenomics/GATK_SNP_InDel/GATKSNPInDel_1//B2K6/SnpIndel_GATK/B2K6.markDup.splitN.bam] showFullBamList=false read_buffer_size=null phone_hom…
##GATKCommandLine.SelectVariants=<ID=SelectVariants,Version=3.4-0-g7e26428,Date="Thu Dec 26 22:18:47 CST 2019",Epoch=1577369927977,CommandLineOptions="analysis_type=SelectVariants input_file=[] showFullBamList=false read_buffer_size=null phone_home=AWS gatk_key=null tag=NA read_filter=[] disable_read_filter=[] intervals=null excludeIntervals=null interval_set_rule=UNION interval_merging=ALL inter…
##GATKCommandLine.VariantFiltration=<ID=VariantFiltration,Version=3.4-0-g7e26428,Date="Thu Dec 26 22:19:27 CST 2019",Epoch=1577369967647,CommandLineOptions="analysis_type=VariantFiltration input_file=[] showFullBamList=false read_buffer_size=null phone_home=AWS gatk_key=null tag=NA read_filter=[] disable_read_filter=[] intervals=null excludeIntervals=null interval_set_rule=UNION interval_merging=…
##INFO=<ID=AC,Number=A,Type=Integer,Description="Allele count in genotypes, for each ALT allele, in the same order as listed">
##INFO=<ID=AF,Number=A,Type=Float,Description="Allele Frequency, for each ALT allele, in the same order as listed">
##INFO=<ID=AN,Number=1,Type=Integer,Description="Total number of alleles in called genotypes">
##INFO=<ID=BaseQRankSum,Number=1,Type=Float,Description="Z-score from Wilcoxon rank sum test of Alt Vs. Ref base qualities">
##INFO=<ID=ClippingRankSum,Number=1,Type=Float,Description="Z-score From Wilcoxon rank sum test of Alt vs. Ref number of hard clipped bases">
##INFO=<ID=DP,Number=1,Type=Integer,Description="Approximate read depth; some reads may have been filtered">
##INFO=<ID=DS,Number=0,Type=Flag,Description="Were any of the samples downsampled?">
##INFO=<ID=FS,Number=1,Type=Float,Description="Phred-scaled p-value using Fisher's exact test to detect strand bias">
##INFO=<ID=HaplotypeScore,Number=1,Type=Float,Description="Consistency of the site with at most two segregating haplotypes">
##INFO=<ID=InbreedingCoeff,Number=1,Type=Float,Description="Inbreeding coefficient as estimated from the genotype likelihoods per-sample when compared against the Hardy-Weinberg expectation">
##INFO=<ID=MLEAC,Number=A,Type=Integer,Description="Maximum likelihood expectation (MLE) for the allele counts (not necessarily the same as the AC), for each ALT allele, in the same order as listed">
##INFO=<ID=MLEAF,Number=A,Type=Float,Description="Maximum likelihood expectation (MLE) for the allele frequency (not necessarily the same as the AF), for each ALT allele, in the same order as listed">
##INFO=<ID=MQ,Number=1,Type=Float,Description="RMS Mapping Quality">
##INFO=<ID=MQRankSum,Number=1,Type=Float,Description="Z-score From Wilcoxon rank sum test of Alt vs. Ref read mapping qualities">
##INFO=<ID=QD,Number=1,Type=Float,Description="Variant Confidence/Quality by Depth">
##INFO=<ID=ReadPosRankSum,Number=1,Type=Float,Description="Z-score from Wilcoxon rank sum test of Alt vs. Ref read position bias">
##INFO=<ID=SOR,Number=1,Type=Float,Description="Symmetric Odds Ratio of 2x2 contingency table to detect strand bias">
#CHROM	POS	ID	REF	ALT	QUAL	FILTER	INFO	FORMAT	cdr4KO
CM002240	5085	.	A	G	3123.77	PASS	AC=2;AF=1.00;AN=2;DP=75;FS=0.000;MLEAC=2;MLEAF=1.00;MQ=59.69;QD=32.00;SOR=0.774	GT:AD:DP:GQ:PL	1/1:0,75:75:99:3152,226,0
CM002240	5876	.	A	G	3445.77	PASS	AC=2;AF=1.00;AN=2;DP=84;FS=0.000;MLEAC=2;MLEAF=1.00;MQ=59.45;QD=29.46;SOR=1.013	GT:AD:DP:GQ:PL	1/1:0,84:84:99:3474,253,0
CM002240	6992	.	A	G	54096.8	PASS	AC=2;AF=1.00;AN=2;BaseQRankSum=0.410;ClippingRankSum=-0.780;DP=1660;FS=12.682;MLEAC=2;MLEAF=1.00;MQ=42.13;MQRankSum=-5.656;QD=32.59;ReadPosRankSum=2.774;SOR=3.304	GT:AD:DP:GQ:PL	1/1:57,1519:1576:99:54125,2076,0
CM002240	11337	.	G	C	3012.77	PASS	AC=2;AF=1.00;AN=2;DP=78;FS=0.000;MLEAC=2;MLEAF=1.00;MQ=59.41;QD=24.56;SOR=0.798	GT:AD:DP:GQ:PL	1/1:0,78:78:99:3041,234,0
CM002240	178390	.	T	A	2256.77	PASS	AC=2;AF=1.00;AN=2;DP=58;FS=0.000;MLEAC=2;MLEAF=1.00;MQ=55.47;QD=27.78;SOR=0.997	GT:AD:DP:GQ:PL	1/1:0,58:58:99:2285,174,0
CM002240	178700	.	G	A	2035.77	PASS	AC=2;AF=1.00;AN=2;DP=50;FS=0.000;MLEAC=2;MLEAF=1.00;MQ=59.07;QD=26.47;SOR=0.693	GT:AD:DP:GQ:PL	1/1:0,50:50:99:2064,150,0
CM002240	190271	.	G	A	3951.77	PASS	AC=2;AF=1.00;AN=2;DP=95;FS=0.000;MLEAC=2;MLEAF=1.00;MQ=59.76;QD=38.75;SOR=0.802	GT:AD:DP:GQ:PL	1/1:0,95:95:99:3980,286,0
CM002240	206941	.	T	C	2779.77	PASS	AC=2;AF=1.00;AN=2;DP=72;FS=0.000;MLEAC=2;MLEAF=1.00;MQ=57.05;QD=34.26;SOR=0.807	GT:AD:DP:GQ:PL	1/1:0,72:72:99:2808,216,0
CM002240	637678	.	T	C	3005.77	PASS	AC=2;AF=1.00;AN=2;DP=76;FS=0.000;MLEAC=2;MLEAF=1.00;MQ=56.89;QD=29.67;SOR=0.984	GT:AD:DP:GQ:PL	1/1:0,76:76:99:3034,229,0
CM002240	650406	.	T	C	3472.77	PASS	AC=2;AF=1.00;AN=2;DP=87;FS=0.000;MLEAC=2;MLEAF=1.00;MQ=57.85;QD=29.48;SOR=1.153	GT:AD:DP:GQ:PL	1/1:0,87:87:99:3501,262,0
CM002240	650439	.	C	A	3218.75	PASS	AC=2;AF=1.00;AN=2;DP=81;FS=0.000;MLEAC=2;MLEAF=1.00;MQ=57.68;QD=26.87;SOR=1.264	GT:AD:DP:GQ:PL	1/1:0,81:81:99:3247,243,0
CM002240	787593	.	T	C	3780.77	PASS	AC=2;AF=1.00;AN=2;DP=89;FS=0.000;MLEAC=2;MLEAF=1.00;MQ=59.22;QD=38.28;SOR=0.715	GT:AD:DP:GQ:PL	1/1:0,89:89:99:3809,268,0
CM002240	834381	.	C	G	2446.77	PASS	AC=2;AF=1.00;AN=2;DP=55;FS=0.000;MLEAC=2;MLEAF=1.00;MQ=51.93;QD=28.51;SOR=0.804	GT:AD:DP:GQ:PL	1/1:0,55:55:99:2475,166,0
CM002240	834393	.	C	G	2716.77	PASS	AC=2;AF=1.00;AN=2;DP=59;FS=0.000;MLEAC=2;MLEAF=1.00;MQ=51.17;QD=28.50;SOR=0.871	GT:AD:DP:GQ:PL	1/1:0,59:59:99:2745,184,0
CM002240	834416	.	G	C	2864.77	PASS	AC=2;AF=1.00;AN=2;DP=65;FS=0.000;MLEAC=2;MLEAF=1.00;MQ=51.64;QD=30.98;SOR=0.787	GT:AD:DP:GQ:PL	1/1:0,65:65:99:2893,196,0
CM002240	906098	.	T	G	3943.77	PASS	AC=2;AF=1.00;AN=2;BaseQRankSum=0.727;ClippingRankSum=-0.277;DP=100;FS=0.000;MLEAC=2;MLEAF=1.00;MQ=59.77;MQRankSum=1.074;QD=28.91;ReadPosRankSum=0.727;SOR=0.266	GT:AD:DP:GQ:PL	1/1:1,99:100:99:3972,236,0
CM002240	920788	.	G	T	3543.77	PASS	AC=2;AF=1.00;AN=2;DP=85;FS=0.000;MLEAC=2;MLEAF=1.00;MQ=59.18;QD=26.18;SOR=0.867	GT:AD:DP:GQ:PL	1/1:0,85:85:99:3572,256,0
CM002240	973757	.	A	G	2998.77	PASS	AC=2;AF=1.00;AN=2;DP=71;FS=0.000;MLEAC=2;MLEAF=1.00;MQ=58.36;QD=27.07;SOR=0.779	GT:AD:DP:GQ:PL	1/1:0,71:71:99:3027,214,0
CM002240	987549	.	G	C	3676.77	PASS	AC=2;AF=1.00;AN=2;DP=89;FS=0.000;MLEAC=2;MLEAF=1.00;MQ=58.69;QD=34.20;SOR=1.141	GT:AD:DP:GQ:PL	1/1:0,89:89:99:3705,268,0
CM002240	1046264	.	A	G	2849.77	PASS	AC=2;AF=1.00;AN=2;DP=69;FS=0.000;MLEAC=2;MLEAF=1.00;MQ=59.33;QD=32.27;SOR=0.722	GT:AD:DP:GQ:PL	1/1:0,69:69:99:2878,208,0
CM002240	1118385	.	T	C	3897.77	PASS	AC=2;AF=1.00;AN=2;DP=92;FS=0.000;MLEAC=2;MLEAF=1.00;MQ=59.75;QD=27.73;SOR=0.878	GT:AD:DP:GQ:PL	1/1:0,92:92:99:3926,277,0
CM002240	1171752	.	C	T	3798.77	PASS	AC=2;AF=1.00;AN=2;DP=95;FS=0.000;MLEAC=2;MLEAF=1.00;MQ=59.27;QD=31.94;SOR=0.714	GT:AD:DP:GQ:PL	1/1:0,95:95:99:3827,286,0
CM002240	1203948	.	C	A	3132.77	PASS	AC=2;AF=1.00;AN=2;DP=79;FS=0.000;MLEAC=2;MLEAF=1.00;MQ=58.23;QD=31.01;SOR=0.718	GT:AD:DP:GQ:PL	1/1:0,79:79:99:3161,238,0
CM002240	1290079	.	T	C	2719.77	PASS	AC=2;AF=1.00;AN=2;DP=67;FS=0.000;MLEAC=2;MLEAF=1.00;MQ=56.10;QD=31.51;SOR=0.917	GT:AD:DP:GQ:PL	1/1:0,67:67:99:2748,202,0
CM002240	1314198	.	T	C	3233.06	PASS	AC=2;AF=1.00;AN=2;BaseQRankSum=-0.338;ClippingRankSum=-1.056;DP=82;FS=0.000;MLEAC=2;MLEAF=1.00;MQ=57.77;MQRankSum=0.422;QD=29.73;ReadPosRankSum=-0.634;SOR=0.233	GT:AD:DP:GQ:PL	1/1:1,81:82:99:3263,182,0
CM002240	1556158	.	T	C	2169.77	PASS	AC=2;AF=1.00;AN=2;DP=57;FS=0.000;MLEAC=2;MLEAF=1.00;MQ=54.67;QD=25.31;SOR=1.047	GT:AD:DP:GQ:PL	1/1:0,57:57:99:2198,171,0
CM002240	1556198	.	A	G	2532.77	PASS	AC=2;AF=1.00;AN=2;DP=64;FS=0.000;MLEAC=2;MLEAF=1.00;MQ=54.10;QD=34.98;SOR=1.044	GT:AD:DP:GQ:PL	1/1:0,64:64:99:2561,193,0
CM002240	2282087	.	A	C	3802.77	PASS	AC=2;AF=1.00;AN=2;DP=94;FS=0.000;MLEAC=2;MLEAF=1.00;MQ=59.26;QD=26.41;SOR=0.874	GT:AD:DP:GQ:PL	1/1:0,94:94:99:3831,283,0
CM002240	2605488	.	T	A	3557.77	PASS	AC=2;AF=1.00;AN=2;DP=82;FS=0.000;MLEAC=2;MLEAF=1.00;MQ=60.00;QD=28.31;SOR=0.693	GT:AD:DP:GQ:PL	1/1:0,82:82:99:3586,247,0
CM002240	3584030	.	T	C	2905.77	PASS	AC=2;AF=1.00;AN=2;DP=71;FS=0.000;MLEAC=2;MLEAF=1.00;MQ=55.70;QD=36.59;SOR=0.779	GT:AD:DP:GQ:PL	1/1:0,71:71:99:2934,214,0
CM002240	3584081	.	T	C	2451.77	PASS	AC=2;AF=1.00;AN=2;DP=63;FS=0.000;MLEAC=2;MLEAF=1.00;MQ=56.62;QD=31.44;SOR=0.693	GT:AD:DP:GQ:PL	1/1:0,62:62:99:2480,186,0
CM002240	3584261	.	C	A	2528.77	PASS	AC=2;AF=1.00;AN=2;DP=64;FS=0.000;MLEAC=2;MLEAF=1.00;MQ=56.67;QD=27.04;SOR=0.693	GT:AD:DP:GQ:PL	1/1:0,64:64:99:2557,192,0
CM002240	3931340	.	C	T	3324.77	PASS	AC=2;AF=1.00;AN=2;BaseQRankSum=0.897;ClippingRankSum=0.355;DP=83;FS=0.000;MLEAC=2;MLEAF=1.00;MQ=60.00;MQRankSum=1.190;QD=32.72;ReadPosRankSum=1.649;SOR=0.243	GT:AD:DP:GQ:PL	1/1:1,82:83:99:3353,206,0
CM002240	4034621	.	A	G	2822.77	PASS	AC=2;AF=1.00;AN=2;DP=65;FS=0.000;MLEAC=2;MLEAF=1.00;MQ=58.93;QD=29.92;SOR=0.854	GT:AD:DP:GQ:PL	1/1:0,65:65:99:2851,196,0
CM002240	4035668	.	T	C	3559.77	PASS	AC=2;AF=1.00;AN=2;DP=86;FS=0.000;MLEAC=2;MLEAF=1.00;MQ=59.19;QD=36.37;SOR=1.065	GT:AD:DP:GQ:PL	1/1:0,86:86:99:3588,259,0
CM002240	4038981	.	T	C	2973.77	PASS	AC=2;AF=1.00;AN=2;BaseQRankSum=-1.732;ClippingRankSum=-0.936;DP=74;FS=0.000;MLEAC=2;MLEAF=1.00;MQ=58.74;MQRankSum=0.749;QD=29.16;ReadPosRankSum=-1.124;SOR=0.234	GT:AD:DP:GQ:PL	1/1:1,73:74:99:3002,158,0
CM002240	4045496	.	T	C	3137.77	PASS	AC=2;AF=1.00;AN=2;DP=77;FS=0.000;MLEAC=2;MLEAF=1.00;MQ=54.88;QD=29.82;SOR=1.194	GT:AD:DP:GQ:PL	1/1:0,76:76:99:3166,229,0
CM002240	4045620	.	A	G	3665.77	PASS	AC=2;AF=1.00;AN=2;DP=89;FS=0.000;MLEAC=2;MLEAF=1.00;MQ=59.48;QD=26.47;SOR=0.761	GT:AD:DP:GQ:PL	1/1:0,89:89:99:3694,268,0
CM002240	4054767	.	T	C	3357.77	PASS	AC=2;AF=1.00;AN=2;BaseQRankSum=0.102;ClippingRankSum=1.406;DP=85;FS=3.274;MLEAC=2;MLEAF=1.00;MQ=58.91;MQRankSum=1.528;QD=30.46;ReadPosRankSum=-0.387;SOR=0.453	GT:AD:DP:GQ:PL	1/1:1,84:85:99:3386,191,0
CM002240	4058568	.	T	G	3603.77	PASS	AC=2;AF=1.00;AN=2;DP=86;FS=0.000;MLEAC=2;MLEAF=1.00;MQ=59.19;QD=27.14;SOR=0.740	GT:AD:DP:GQ:PL	1/1:0,86:86:99:3632,259,0
CM002240	4815811	.	A	G	3077.77	PASS	AC=2;AF=1.00;AN=2;DP=79;FS=0.000;MLEAC=2;MLEAF=1.00;MQ=56.40;QD=27.36;SOR=0.824	GT:AD:DP:GQ:PL	1/1:0,79:79:99:3106,237,0
CM002240	4815994	.	T	C	2374.77	PASS	AC=2;AF=1.00;AN=2;DP=58;FS=0.000;MLEAC=2;MLEAF=1.00;MQ=53.81;QD=26.95;SOR=0.997	GT:AD:DP:GQ:PL	1/1:0,58:58:99:2403,175,0
CM002240	4921262	.	T	C	2675.73	PASS	AC=2;AF=1.00;AN=2;BaseQRankSum=1.674;ClippingRankSum=0.969;DP=70;FS=0.000;MLEAC=2;MLEAF=1.00;MQ=59.34;MQRankSum=0.323;QD=30.43;ReadPosRankSum=0.558;SOR=0.399	GT:AD:DP:GQ:PL	1/1:2,68:70:99:2713,161,0
CM002240	5234173	.	T	G	3191.82	PASS	AC=2;AF=1.00;AN=2;DP=77;FS=0.000;MLEAC=2;MLEAF=1.00;MQ=59.10;QD=29.54;SOR=0.828	GT:AD:DP:GQ:PL	1/1:0,77:77:99:3220,232,0
CM002240	5339043	.	A	T	3537.77	PASS	AC=2;AF=1.00;AN=2;DP=79;FS=0.000;MLEAC=2;MLEAF=1.00;MQ=50.52;QD=26.19;SOR=0.824	GT:AD:DP:GQ:PL	1/1:0,79:79:99:3566,241,0
CM002240	5339063	.	T	C	3425.77	PASS	AC=2;AF=1.00;AN=2;DP=76;FS=0.000;MLEAC=2;MLEAF=1.00;MQ=51.18;QD=29.86;SOR=1.051	GT:AD:DP:GQ:PL	1/1:0,76:76:99:3454,232,0
CM002240	5658781	.	T	C	3800.77	PASS	AC=2;AF=1.00;AN=2;DP=92;FS=0.000;MLEAC=2;MLEAF=1.00;MQ=59.29;QD=26.04;SOR=0.906	GT:AD:DP:GQ:PL	1/1:0,91:91:99:3829,274,0
CM002240	5658809	.	T	C	3528.77	PASS	AC=2;AF=1.00;AN=2;DP=84;FS=0.000;MLEAC=2;MLEAF=1.00;MQ=59.50;QD=29.37;SOR=0.872	GT:AD:DP:GQ:PL	1/1:0,83:83:99:3557,250,0
CM002240	5658885	.	T	C	3393.77	PASS	AC=2;AF=1.00;AN=2;DP=86;FS=0.000;MLEAC=2;MLEAF=1.00;MQ=59.46;QD=27.96;SOR=0.892	GT:AD:DP:GQ:PL	1/1:0,86:86:99:3422,259,0
CM002240	5658955	.	T	C	3630.77	PASS	AC=2;AF=1.00;AN=2;DP=92;FS=0.000;MLEAC=2;MLEAF=1.00;MQ=58.48;QD=27.31;SOR=0.982	GT:AD:DP:GQ:PL	1/1:0,92:92:99:3659,277,0
CM002240	5700658	.	T	C	2732.77	PASS	AC=2;AF=1.00;AN=2;DP=61;FS=0.000;MLEAC=2;MLEAF=1.00;MQ=59.59;QD=29.33;SOR=1.107	GT:AD:DP:GQ:PL	1/1:0,61:61:99:2761,187,0
CM002240	5700667	.	T	C	2819.77	PASS	AC=2;AF=1.00;AN=2;DP=64;FS=0.000;MLEAC=2;MLEAF=1.00;MQ=59.25;QD=29.27;SOR=1.214	GT:AD:DP:GQ:PL	1/1:0,64:64:99:2848,193,0
CM002240	5702004	.	T	C	2841.77	PASS	AC=2;AF=1.00;AN=2;DP=70;FS=0.000;MLEAC=2;MLEAF=1.00;MQ=59.34;QD=33.76;SOR=1.011	GT:AD:DP:GQ:PL	1/1:0,70:70:99:2870,211,0
CM002240	5702146	.	T	C	4287.77	PASS	AC=2;AF=1.00;AN=2;DP=95;FS=0.000;MLEAC=2;MLEAF=1.00;MQ=57.78;QD=29.44;SOR=0.848	GT:AD:DP:GQ:PL	1/1:0,95:95:99:4316,292,0
CM002240	5702171	.	T	C	3878.77	PASS	AC=2;AF=1.00;AN=2;DP=88;FS=0.000;MLEAC=2;MLEAF=1.00;MQ=56.22;QD=29.37;SOR=0.836	GT:AD:DP:GQ:PL	1/1:0,88:88:99:3907,268,0
CM002240	5702496	.	T	C	2360.77	PASS	AC=2;AF=1.00;AN=2;DP=58;FS=0.000;MLEAC=2;MLEAF=1.00;MQ=51.09;QD=31.71;SOR=0.836	GT:AD:DP:GQ:PL	1/1:0,58:58:99:2389,174,0
CM002240	5705597	.	T	C	2929.77	PASS	AC=2;AF=1.00;AN=2;DP=71;FS=0.000;MLEAC=2;MLEAF=1.00;MQ=58.82;QD=29.20;SOR=0.840	GT:AD:DP:GQ:PL	1/1:0,71:71:99:2958,214,0
CM002240	5705740	.	T	C	3707.77	PASS	AC=2;AF=1.00;AN=2;DP=92;FS=0.000;MLEAC=2;MLEAF=1.00;MQ=59.25;QD=27.17;SOR=0.693	GT:AD:DP:GQ:PL	1/1:0,92:92:99:3736,277,0
CM002240	5706324	.	T	C	3289.77	PASS	AC=2;AF=1.00;AN=2;DP=81;FS=0.000;MLEAC=2;MLEAF=1.00;MQ=60.00;QD=28.36;SOR=0.934	GT:AD:DP:GQ:PL	1/1:0,81:81:99:3318,244,0
CM002240	5706377	.	T	C	3488.77	PASS	AC=2;AF=1.00;AN=2;DP=82;FS=0.000;MLEAC=2;MLEAF=1.00;MQ=59.72;QD=28.57;SOR=1.367	GT:AD:DP:GQ:PL	1/1:0,82:82:99:3517,247,0
CM002240	5707396	.	T	C	3211.76	PASS	AC=2;AF=1.00;AN=2;DP=82;FS=0.000;MLEAC=2;MLEAF=1.00;MQ=60.00;QD=30.10;SOR=0.821	GT:AD:DP:GQ:PL	1/1:0,81:81:99:3240,244,0
CM002240	5708820	.	T	C	3598.77	PASS	AC=2;AF=1.00;AN=2;DP=94;FS=0.000;MLEAC=2;MLEAF=1.00;MQ=59.26;QD=29.34;SOR=0.826	GT:AD:DP:GQ:PL	1/1:0,94:94:99:3627,283,0
CM002240	5877005	.	T	C	1990.77	PASS	AC=2;AF=1.00;AN=2;DP=52;FS=0.000;MLEAC=2;MLEAF=1.00;MQ=47.68;QD=29.19;SOR=1.136	GT:AD:DP:GQ:PL	1/1:0,52:52:99:2019,156,0
CM002240	5996432	.	T	G	2844.77	PASS	AC=2;AF=1.00;AN=2;DP=65;FS=0.000;MLEAC=2;MLEAF=1.00;MQ=59.65;QD=30.04;SOR=1.078	GT:AD:DP:GQ:PL	1/1:0,65:65:99:2873,196,0
CM002240	6180125	.	T	C	4147.77	PASS	AC=2;AF=1.00;AN=2;DP=96;FS=0.000;MLEAC=2;MLEAF=1.00;MQ=59.52;QD=33.96;SOR=0.735	GT:AD:DP:GQ:PL	1/1:0,96:96:99:4176,289,0
CM002240	6284300	.	C	T	3596.77	PASS	AC=2;AF=1.00;AN=2;DP=86;FS=0.000;MLEAC=2;MLEAF=1.00;MQ=59.19;QD=30.07;SOR=1.450	GT:AD:DP:GQ:PL	1/1:0,85:85:99:3625,255,0
#CHROM	POS	ID	REF	ALT	QUAL	FILTER	INFO	FORMAT	2k-6
CM002240	5085	.	A	G	2482.77	PASS	AC=2;AF=1.00;AN=2;BaseQRankSum=0.855;ClippingRankSum=-0.095;DP=65;FS=0.000;MLEAC=2;MLEAF=1.00;MQ=58.93;MQRankSum=0.855;QD=30.41;ReadPosRankSum=0.285;SOR=0.859	GT:AD:DP:GQ:PL	1/1:2,63:65:97:2511,97,0
CM002240	5876	.	A	G	3210.76	PASS	AC=2;AF=1.00;AN=2;DP=82;FS=0.000;MLEAC=2;MLEAF=1.00;MQ=59.54;QD=31.96;SOR=0.876	GT:AD:DP:GQ:PL	1/1:0,81:81:99:3239,244,0
CM002240	6992	.	A	G	57577.8	PASS	AC=2;AF=1.00;AN=2;BaseQRankSum=3.369;ClippingRankSum=-0.704;DP=1741;FS=12.205;MLEAC=2;MLEAF=1.00;MQ=42.37;MQRankSum=-7.064;QD=33.07;ReadPosRankSum=-0.074;SOR=3.339	GT:AD:DP:GQ:PL	1/1:58,1583:1641:99:57606,2775,0
CM002240	11337	.	G	C	2383.77	PASS	AC=2;AF=1.00;AN=2;DP=64;FS=0.000;MLEAC=2;MLEAF=1.00;MQ=59.28;QD=30.90;SOR=0.966	GT:AD:DP:GQ:PL	1/1:0,64:64:99:2412,192,0
CM002240	190271	.	G	A	2340.77	PASS	AC=2;AF=1.00;AN=2;DP=61;FS=0.000;MLEAC=2;MLEAF=1.00;MQ=59.62;QD=32.25;SOR=0.793	GT:AD:DP:GQ:PL	1/1:0,61:61:99:2369,183,0
CM002240	206941	.	T	C	2740.77	PASS	AC=2;AF=1.00;AN=2;DP=75;FS=0.000;MLEAC=2;MLEAF=1.00;MQ=58.51;QD=35.09;SOR=0.747	GT:AD:DP:GQ:PL	1/1:0,74:74:99:2769,222,0
CM002240	637678	.	T	C	2788.77	PASS	AC=2;AF=1.00;AN=2;BaseQRankSum=1.684;ClippingRankSum=-1.010;DP=72;FS=0.000;MLEAC=2;MLEAF=1.00;MQ=57.39;MQRankSum=-1.636;QD=27.44;ReadPosRankSum=0.914;SOR=0.344	GT:AD:DP:GQ:PL	1/1:1,71:72:99:2817,206,0
CM002240	650406	.	T	C	2548.77	PASS	AC=2;AF=1.00;AN=2;DP=72;FS=0.000;MLEAC=2;MLEAF=1.00;MQ=59.42;QD=29.22;SOR=1.002	GT:AD:DP:GQ:PL	1/1:0,72:72:99:2577,216,0
CM002240	650439	.	C	A	2798.77	PASS	AC=2;AF=1.00;AN=2;DP=74;FS=0.000;MLEAC=2;MLEAF=1.00;MQ=59.38;QD=27.66;SOR=0.747	GT:AD:DP:GQ:PL	1/1:0,74:74:99:2827,222,0
CM002240	787593	.	T	C	2493.77	PASS	AC=2;AF=1.00;AN=2;DP=70;FS=0.000;MLEAC=2;MLEAF=1.00;MQ=59.47;QD=30.85;SOR=0.750	GT:AD:DP:GQ:PL	1/1:0,70:70:99:2522,210,0
CM002240	834416	.	G	C	2178.77	PASS	AC=2;AF=1.00;AN=2;DP=51;FS=0.000;MLEAC=2;MLEAF=1.00;MQ=51.25;QD=30.62;SOR=0.900	GT:AD:DP:GQ:PL	1/1:0,51:51:99:2207,153,0
CM002240	906098	.	T	G	3583.77	PASS	AC=2;AF=1.00;AN=2;DP=88;FS=0.000;MLEAC=2;MLEAF=1.00;MQ=59.48;QD=32.14;SOR=1.055	GT:AD:DP:GQ:PL	1/1:0,88:88:99:3612,265,0
CM002240	920788	.	G	T	2806.77	PASS	AC=2;AF=1.00;AN=2;DP=73;FS=0.000;MLEAC=2;MLEAF=1.00;MQ=59.37;QD=30.99;SOR=0.776	GT:AD:DP:GQ:PL	1/1:0,73:73:99:2835,219,0
CM002240	973757	.	A	G	2674.77	PASS	AC=2;AF=1.00;AN=2;DP=66;FS=0.000;MLEAC=2;MLEAF=1.00;MQ=58.95;QD=32.65;SOR=0.886	GT:AD:DP:GQ:PL	1/1:0,66:66:99:2703,198,0
CM002240	987549	.	G	C	3593.77	PASS	AC=2;AF=1.00;AN=2;DP=94;FS=0.000;MLEAC=2;MLEAF=1.00;MQ=60.00;QD=28.91;SOR=0.780	GT:AD:DP:GQ:PL	1/1:0,94:94:99:3622,283,0
CM002240	1046264	.	A	G	2595.77	PASS	AC=2;AF=1.00;AN=2;BaseQRankSum=-1.732;ClippingRankSum=0.071;DP=73;FS=0.000;MLEAC=2;MLEAF=1.00;MQ=59.37;MQRankSum=-1.590;QD=24.81;ReadPosRankSum=-0.024;SOR=0.270	GT:AD:DP:GQ:PL	1/1:1,72:73:99:2624,155,0
CM002240	1118385	.	T	C	2561.77	PASS	AC=2;AF=1.00;AN=2;BaseQRankSum=1.682;ClippingRankSum=-0.126;DP=69;FS=0.000;MLEAC=2;MLEAF=1.00;MQ=59.12;MQRankSum=-0.226;QD=32.73;ReadPosRankSum=0.979;SOR=0.247	GT:AD:DP:GQ:PL	1/1:1,68:69:99:2590,197,0
CM002240	1171752	.	C	T	2782.77	PASS	AC=2;AF=1.00;AN=2;DP=71;FS=0.000;MLEAC=2;MLEAF=1.00;MQ=59.68;QD=26.00;SOR=1.042	GT:AD:DP:GQ:PL	1/1:0,71:71:99:2811,213,0
CM002240	1203948	.	C	A	3311.77	PASS	AC=2;AF=1.00;AN=2;DP=86;FS=0.000;MLEAC=2;MLEAF=1.00;MQ=59.78;QD=29.23;SOR=0.892	GT:AD:DP:GQ:PL	1/1:0,86:86:99:3340,258,0
CM002240	1314198	.	T	C	3730.77	PASS	AC=2;AF=1.00;AN=2;DP=95;FS=0.000;MLEAC=2;MLEAF=1.00;MQ=59.51;QD=28.34;SOR=0.714	GT:AD:DP:GQ:PL	1/1:0,95:95:99:3759,286,0
CM002240	1556024	.	C	G	2412.77	PASS	AC=2;AF=1.00;AN=2;DP=60;FS=0.000;MLEAC=2;MLEAF=1.00;MQ=53.17;QD=31.26;SOR=1.160	GT:AD:DP:GQ:PL	1/1:0,60:60:99:2441,178,0
CM002240	1556158	.	T	C	3105.77	PASS	AC=2;AF=1.00;AN=2;DP=84;FS=0.000;MLEAC=2;MLEAF=1.00;MQ=52.71;QD=32.94;SOR=0.818	GT:AD:DP:GQ:PL	1/1:0,83:83:99:3134,249,0
CM002240	1556198	.	A	G	3148.77	PASS	AC=2;AF=1.00;AN=2;DP=83;FS=0.000;MLEAC=2;MLEAF=1.00;MQ=52.94;QD=24.95;SOR=0.766	GT:AD:DP:GQ:PL	1/1:0,83:83:99:3177,250,0
CM002240	1606667	.	T	C	2696.77	PASS	AC=2;AF=1.00;AN=2;DP=74;FS=0.000;MLEAC=2;MLEAF=1.00;MQ=55.81;QD=29.52;SOR=1.209	GT:AD:DP:GQ:PL	1/1:0,74:74:99:2725,222,0
CM002240	1606691	.	A	C	2671.77	PASS	AC=2;AF=1.00;AN=2;DP=60;FS=0.000;MLEAC=2;MLEAF=1.00;MQ=55.63;QD=31.15;SOR=1.355	GT:AD:DP:GQ:PL	1/1:0,60:60:99:2700,181,0
CM002240	1606700	.	T	C	2491.77	PASS	AC=2;AF=1.00;AN=2;DP=52;FS=0.000;MLEAC=2;MLEAF=1.00;MQ=56.82;QD=33.93;SOR=1.893	GT:AD:DP:GQ:PL	1/1:0,52:52:99:2520,169,0
CM002240	2280696	.	A	C	3449.77	PASS	AC=2;AF=1.00;AN=2;BaseQRankSum=0.000;ClippingRankSum=0.791;DP=92;FS=3.303;MLEAC=2;MLEAF=1.00;MQ=59.75;MQRankSum=1.469;QD=33.41;ReadPosRankSum=-0.414;SOR=0.471	GT:AD:DP:GQ:PL	1/1:1,91:92:99:3478,212,0
CM002240	2282087	.	A	C	3540.77	PASS	AC=2;AF=1.00;AN=2;DP=90;FS=0.000;MLEAC=2;MLEAF=1.00;MQ=58.81;QD=21.12;SOR=1.046	GT:AD:DP:GQ:PL	1/1:0,90:90:99:3569,271,0
CM002240	2605488	.	T	A	2843.77	PASS	AC=2;AF=1.00;AN=2;DP=69;FS=0.000;MLEAC=2;MLEAF=1.00;MQ=59.67;QD=27.95;SOR=1.478	GT:AD:DP:GQ:PL	1/1:0,69:69:99:2872,208,0
CM002240	3011952	.	C	T	4082.77	PASS	AC=2;AF=1.00;AN=2;DP=105;FS=0.000;MLEAC=2;MLEAF=1.00;MQ=60.00;QD=29.64;SOR=0.751	GT:AD:DP:GQ:PL	1/1:0,105:105:99:4111,316,0
CM002240	3584030	.	T	C	2217.77	PASS	AC=2;AF=1.00;AN=2;DP=57;FS=0.000;MLEAC=2;MLEAF=1.00;MQ=54.06;QD=35.44;SOR=0.728	GT:AD:DP:GQ:PL	1/1:0,57:57:99:2246,171,0
CM002240	3584081	.	T	C	2100.77	PASS	AC=2;AF=1.00;AN=2;DP=53;FS=0.000;MLEAC=2;MLEAF=1.00;MQ=54.55;QD=31.09;SOR=1.077	GT:AD:DP:GQ:PL	1/1:0,53:53:99:2129,159,0
CM002240	3584261	.	C	A	2546.77	PASS	AC=2;AF=1.00;AN=2;DP=67;FS=0.000;MLEAC=2;MLEAF=1.00;MQ=55.06;QD=25.87;SOR=0.693	GT:AD:DP:GQ:PL	1/1:0,66:66:99:2575,198,0
CM002240	3931340	.	C	T	3160.77	PASS	AC=2;AF=1.00;AN=2;BaseQRankSum=-0.021;ClippingRankSum=-0.620;DP=81;FS=0.000;MLEAC=2;MLEAF=1.00;MQ=59.43;MQRankSum=0.663;QD=26.52;ReadPosRankSum=0.920;SOR=0.243	GT:AD:DP:GQ:PL	1/1:1,80:81:99:3189,179,0
CM002240	4034621	.	A	G	2524.77	PASS	AC=2;AF=1.00;AN=2;DP=66;FS=0.000;MLEAC=2;MLEAF=1.00;MQ=59.65;QD=27.62;SOR=0.693	GT:AD:DP:GQ:PL	1/1:0,66:66:99:2553,198,0
CM002240	4035668	.	T	C	3251.77	PASS	AC=2;AF=1.00;AN=2;DP=84;FS=0.000;MLEAC=2;MLEAF=1.00;MQ=59.73;QD=24.52;SOR=0.843	GT:AD:DP:GQ:PL	1/1:0,84:84:99:3280,253,0
CM002240	4038981	.	T	C	3090.77	PASS	AC=2;AF=1.00;AN=2;DP=76;FS=0.000;MLEAC=2;MLEAF=1.00;MQ=59.70;QD=30.31;SOR=0.920	GT:AD:DP:GQ:PL	1/1:0,76:76:99:3119,229,0
CM002240	4045496	.	T	C	3069.77	PASS	AC=2;AF=1.00;AN=2;DP=83;FS=0.000;MLEAC=2;MLEAF=1.00;MQ=57.74;QD=25.46;SOR=0.818	GT:AD:DP:GQ:PL	1/1:0,83:83:99:3098,249,0
CM002240	4045620	.	A	G	3023.77	PASS	AC=2;AF=1.00;AN=2;DP=76;FS=0.000;MLEAC=2;MLEAF=1.00;MQ=59.39;QD=28.05;SOR=0.984	GT:AD:DP:GQ:PL	1/1:0,76:76:99:3052,229,0
CM002240	4054767	.	T	C	2987.77	PASS	AC=2;AF=1.00;AN=2;DP=80;FS=0.000;MLEAC=2;MLEAF=1.00;MQ=58.90;QD=32.38;SOR=0.850	GT:AD:DP:GQ:PL	1/1:0,80:80:99:3016,240,0
CM002240	4058568	.	T	G	3258.77	PASS	AC=2;AF=1.00;AN=2;DP=83;FS=0.000;MLEAC=2;MLEAF=1.00;MQ=59.55;QD=33.38;SOR=0.928	GT:AD:DP:GQ:PL	1/1:0,83:83:99:3287,250,0
CM002240	4815811	.	A	G	2945.77	PASS	AC=2;AF=1.00;AN=2;DP=79;FS=0.000;MLEAC=2;MLEAF=1.00;MQ=56.40;QD=30.07;SOR=0.718	GT:AD:DP:GQ:PL	1/1:0,79:79:99:2974,237,0
CM002240	4815994	.	T	C	2300.77	PASS	AC=2;AF=1.00;AN=2;DP=62;FS=0.000;MLEAC=2;MLEAF=1.00;MQ=49.06;QD=29.01;SOR=0.976	GT:AD:DP:GQ:PL	1/1:0,62:62:99:2329,186,0
CM002240	4859446	.	T	C	1775.77	PASS	AC=2;AF=1.00;AN=2;DP=51;FS=0.000;MLEAC=2;MLEAF=1.00;MQ=50.18;QD=34.82;SOR=1.848	GT:AD:DP:GQ:PL	1/1:0,51:51:99:1804,149,0
CM002240	4921262	.	T	C	3983.73	PASS	AC=2;AF=1.00;AN=2;DP=109;FS=0.000;MLEAC=2;MLEAF=1.00;MQ=58.94;QD=30.24;SOR=0.963	GT:AD:DP:GQ:PL	1/1:1,108:109:99:4021,297,0
CM002240	5234173	.	T	G	3087.77	PASS	AC=2;AF=1.00;AN=2;DP=79;FS=0.000;MLEAC=2;MLEAF=1.00;MQ=58.64;QD=30.88;SOR=0.770	GT:AD:DP:GQ:PL	1/1:0,79:79:99:3116,238,0
CM002240	5339063	.	T	C	2390.77	PASS	AC=2;AF=1.00;AN=2;DP=53;FS=0.000;MLEAC=2;MLEAF=1.00;MQ=53.19;QD=30.82;SOR=1.609	GT:AD:DP:GQ:PL	1/1:0,52:52:99:2419,163,0
CM002240	5658781	.	T	C	2785.77	PASS	AC=2;AF=1.00;AN=2;DP=72;FS=0.000;MLEAC=2;MLEAF=1.00;MQ=59.10;QD=28.75;SOR=0.807	GT:AD:DP:GQ:PL	1/1:0,72:72:99:2814,216,0
CM002240	5658809	.	T	C	2799.77	PASS	AC=2;AF=1.00;AN=2;DP=73;FS=0.000;MLEAC=2;MLEAF=1.00;MQ=59.05;QD=28.31;SOR=0.776	GT:AD:DP:GQ:PL	1/1:0,73:73:99:2828,219,0
CM002240	5658885	.	T	C	3201.82	PASS	AC=2;AF=1.00;AN=2;DP=87;FS=0.000;MLEAC=2;MLEAF=1.00;MQ=58.69;QD=30.11;SOR=0.812	GT:AD:DP:GQ:PL	1/1:0,87:87:99:3231,261,0
CM002240	5658955	.	T	C	2777.77	PASS	AC=2;AF=1.00;AN=2;DP=79;FS=0.000;MLEAC=2;MLEAF=1.00;MQ=59.15;QD=29.50;SOR=0.718	GT:AD:DP:GQ:PL	1/1:0,79:79:99:2806,237,0
CM002240	5700658	.	T	C	3976.77	PASS	AC=2;AF=1.00;AN=2;DP=91;FS=0.000;MLEAC=2;MLEAF=1.00;MQ=59.75;QD=22.98;SOR=0.959	GT:AD:DP:GQ:PL	1/1:0,91:91:99:4005,274,0
CM002240	5700667	.	T	C	3866.77	PASS	AC=2;AF=1.00;AN=2;DP=86;FS=0.000;MLEAC=2;MLEAF=1.00;MQ=59.73;QD=27.98;SOR=1.192	GT:AD:DP:GQ:PL	1/1:0,86:86:99:3895,262,0
CM002240	5702004	.	T	C	3220.76	PASS	AC=2;AF=1.00;AN=2;DP=81;FS=0.000;MLEAC=2;MLEAF=1.00;MQ=58.33;QD=33.42;SOR=1.165	GT:AD:DP:GQ:PL	1/1:0,80:80:99:3249,241,0
CM002240	5702146	.	T	C	3712.77	PASS	AC=2;AF=1.00;AN=2;BaseQRankSum=-1.655;ClippingRankSum=-0.462;DP=90;FS=0.000;MLEAC=2;MLEAF=1.00;MQ=58.18;MQRankSum=-0.077;QD=29.95;ReadPosRankSum=-1.386;SOR=0.251	GT:AD:DP:GQ:PL	1/1:1,89:90:99:3741,148,0
CM002240	5702171	.	T	C	3471.77	PASS	AC=2;AF=1.00;AN=2;BaseQRankSum=0.981;ClippingRankSum=1.023;DP=83;FS=0.000;MLEAC=2;MLEAF=1.00;MQ=56.58;MQRankSum=-1.190;QD=26.97;ReadPosRankSum=-0.104;SOR=0.243	GT:AD:DP:GQ:PL	1/1:1,82:83:99:3500,124,0
CM002240	5702356	.	T	C	2160.77	PASS	AC=2;AF=1.00;AN=2;DP=56;FS=0.000;MLEAC=2;MLEAF=1.00;MQ=50.65;QD=33.20;SOR=2.387	GT:AD:DP:GQ:PL	1/1:0,56:56:99:2189,168,0
CM002240	5702496	.	T	C	2025.77	PASS	AC=2;AF=1.00;AN=2;BaseQRankSum=0.600;ClippingRankSum=-0.533;DP=54;FS=3.181;MLEAC=2;MLEAF=1.00;MQ=49.96;MQRankSum=-0.067;QD=32.86;ReadPosRankSum=-0.267;SOR=0.408	GT:AD:DP:GQ:PL	1/1:1,51:52:42:2054,42,0
CM002240	5705597	.	T	C	3312.77	PASS	AC=2;AF=1.00;AN=2;DP=84;FS=0.000;MLEAC=2;MLEAF=1.00;MQ=58.72;QD=32.07;SOR=1.347	GT:AD:DP:GQ:PL	1/1:0,84:84:99:3341,253,0
CM002240	5705740	.	T	C	2526.77	PASS	AC=2;AF=1.00;AN=2;DP=65;FS=0.000;MLEAC=2;MLEAF=1.00;MQ=60.00;QD=33.09;SOR=1.078	GT:AD:DP:GQ:PL	1/1:0,65:65:99:2555,195,0
CM002240	5706324	.	T	C	2844.77	PASS	AC=2;AF=1.00;AN=2;BaseQRankSum=-1.639;ClippingRankSum=-1.498;DP=74;FS=0.000;MLEAC=2;MLEAF=1.00;MQ=59.38;MQRankSum=-0.796;QD=24.78;ReadPosRankSum=-0.515;SOR=0.408	GT:AD:DP:GQ:PL	1/1:1,73:74:99:2873,158,0
CM002240	5706377	.	T	C	2854.77	PASS	AC=2;AF=1.00;AN=2;BaseQRankSum=-1.439;ClippingRankSum=1.342;DP=71;FS=0.000;MLEAC=2;MLEAF=1.00;MQ=59.47;MQRankSum=0.220;QD=30.50;ReadPosRankSum=-0.561;SOR=0.330	GT:AD:DP:GQ:PL	1/1:1,70:71:99:2883,149,0
CM002240	5707396	.	T	C	2772.77	PASS	AC=2;AF=1.00;AN=2;DP=72;FS=0.000;MLEAC=2;MLEAF=1.00;MQ=59.03;QD=37.35;SOR=0.869	GT:AD:DP:GQ:PL	1/1:0,72:72:99:2801,216,0
CM002240	5708820	.	T	C	3147.77	PASS	AC=2;AF=1.00;AN=2;DP=78;FS=0.000;MLEAC=2;MLEAF=1.00;MQ=58.81;QD=27.84;SOR=0.976	GT:AD:DP:GQ:PL	1/1:0,78:78:99:3176,235,0
CM002240	5877005	.	T	C	2133.77	PASS	AC=2;AF=1.00;AN=2;DP=58;FS=0.000;MLEAC=2;MLEAF=1.00;MQ=48.71;QD=25.91;SOR=0.762	GT:AD:DP:GQ:PL	1/1:0,58:58:99:2162,174,0
CM002240	5996432	.	T	G	3027.77	PASS	AC=2;AF=1.00;AN=2;BaseQRankSum=-0.046;ClippingRankSum=-0.046;DP=76;FS=3.367;MLEAC=2;MLEAF=1.00;MQ=59.20;MQRankSum=0.137;QD=30.49;ReadPosRankSum=-1.550;SOR=0.525	GT:AD:DP:GQ:PL	1/1:1,75:76:99:3056,164,0
CM002240	6180125	.	T	C	2835.77	PASS	AC=2;AF=1.00;AN=2;BaseQRankSum=1.924;ClippingRankSum=-0.641;DP=75;FS=0.000;MLEAC=2;MLEAF=1.00;MQ=59.38;MQRankSum=-1.562;QD=29.70;ReadPosRankSum=-0.049;SOR=0.836	GT:AD:DP:GQ:PL	1/1:2,73:75:99:2864,176,0
CM002240	6284300	.	C	T	3172.77	PASS	AC=2;AF=1.00;AN=2;DP=84;FS=0.000;MLEAC=2;MLEAF=1.00;MQ=59.28;QD=36.45;SOR=0.897	GT:AD:DP:GQ:PL	1/1:0,84:84:99:3201,252,0
