# Supplementary material for: Suppressed Protein Translation Caused by MSP‐8 Deficiency Determines Fungal Multidrug Resistance with Fitness Cost
Source: Adv Sci (Weinh). 2024 Dec 16;12(6):2412514. doi: 10.1002/advs.202412514 (PMC11809369; doi:10.1002/advs.202412514)
Supplement: Supplementary file 2 — Supporting Information [file ADVS-12-2412514-s002.zip › advs202412514-sup-0002-Data/File S3.xls]

## Sheet: Sheet1
Gene ID	Gene_name	Read count	Annotation	Functional annotation
NCU00971	crp-22	6	high-throughput/Y2H	40S ribosomal protein S15
NCU03710	mic-39	2	high-throughput/Y2H	mitochondrial carrier-39
NCU05495	ccg-16	8	high-throughput/Y2H	CVNH domain-containing protein
NCU16844		2	high-throughput/Y2H	hypothetical protein
NCU00315	crp-60	1	high-throughput	60S ribosomal protein L29
NCU00418	nuo14.8	1	high-throughput	NADH:ubiquinone oxidoreductase 14.8kD subunit
NCU00464	crp-63	1	high-throughput	60S ribosomal protein L32
NCU00969	nuo17.8	1	high-throughput	NADH:ubiquinone oxidoreductase 17.8kD subunit
NCU00970		3	high-throughput	hypothetical protein
NCU01552	crp-28	2	high-throughput	ribosomal protein S28
NCU02003	tef-1	1	high-throughput	elongation factor 1 alpha
NCU02193	cfp	3	high-throughput	pyruvate decarboxylase
NCU02337	mic-10	2	high-throughput	mitochondrial carrier protein
NCU02509	crp-44	2	high-throughput	60S ribosomal protein L11
NCU02904		1	high-throughput	alpha/beta hydrolase fold protein
NCU03148	npc-2	1	high-throughput	nascent polypeptide-associated complex beta subunit
NCU03302	crp-72	1	high-throughput	60S ribosomal protein L36
NCU03565	crp-57	1	high-throughput	60S ribosomal protein L26
NCU03806	cyh-2	36	high-throughput	60S ribosomal protein L28
NCU03988	crp-50	3	high-throughput	60S ribosomal protein L18
NCU04140	fkr-2	1	high-throughput	peptidyl-prolyl cis-trans isomerase fkr-2
NCU04472	dbh-4	2	high-throughput	DEAD/DEAH box helicase
NCU04552	crp-5	2	high-throughput	40S ribosomal protein S26
NCU04553	ubi::crp-6	1	high-throughput	ubiquitin/ribosomal protein S27a
NCU04594		1	high-throughput	4-carboxymuconolactone decarboxylase
NCU05032	crp-80	1	high-throughput	60S ribosomal protein L40
NCU05275	crp-79	1	high-throughput	ubiquitin-60S ribosomal protein L40 fusion protein
NCU06482	ace-2	1	high-throughput	pyruvate dehydrogenase E1 component alpha subunit
NCU06560		1	high-throughput	hypothetical protein
NCU06892	crp-26	2	high-throughput	40S ribosomal protein S20
NCU07473		2	high-throughput	glycosyltransferase family 28 domain-containing protein
NCU07826	crp-25	7	high-throughput	40S ribosomal protein S19
NCU08382	abc-22	18	high-throughput	peroxisomal half ABC transporter
NCU08861	mrp-18	2	high-throughput	hypothetical protein
NCU08930	nuo21.3a	1	high-throughput	NADH:ubiquinone oxidoreductase 21.3kD subunit A
NCU08954		2	high-throughput	hypothetical protein
NCU09089	crp-34	2	high-throughput	uncharacterized protein
NCU09183	kyn-1	3	high-throughput	kynureninase
NCU09345	nmt-1	1	high-throughput	thiamine biosynthesis protein NMT-1, variant 2
NCU09602	hsp70-1	4	high-throughput	heat shock protein 70
NCU09723		1	high-throughput	hypothetical protein
NCU10008	tca-14	1	high-throughput	fumarate hydratase
NCU11292		1	high-throughput	hypothetical protein
NCU02935	cg121	2	Y2H	cgi-121
NCU00258	crp-15	1	Y2H	40S ribosomal protein S7
NCU10498	crp-66	1	Y2H	60S ribosomal protein L35
NCU03008	mzm1	1	Y2H	HP
NCU08720		1	Y2H	HP
NCU07788	col-26	1	Y2H	fungal specific transcription factor
NCU07408	po	1	Y2H	60S ribosomal protein P0
NCU16822		1	Y2H	hp
NCU08947	qcr8	1	Y2H	ubiquinol-cytochrome-c reductase chain VIII
NCU04676	gst-8	1	Y2H	glutathione S-transferase-8
NCU01670	ypi-1	1	Y2H	type 1 phosphatase regulator ypi-1
NCU03102	crp-19	1	Y2H	40S ribosomal protein S11
NCU00413	crp-36	1	Y2H	60S ribosomal protein L2
NCU06242		1	Y2H	lectin family integral membrane protein
NCU08332	hex-1	1	Y2H	woronin body major protein
