# Supplementary material for: Suppressed Protein Translation Caused by MSP‐8 Deficiency Determines Fungal Multidrug Resistance with Fitness Cost
Source: Adv Sci (Weinh). 2024 Dec 16;12(6):2412514. doi: 10.1002/advs.202412514 (PMC11809369; doi:10.1002/advs.202412514)
Supplement: Supplementary file 2 — Supporting Information [file ADVS-12-2412514-s002.zip › advs202412514-sup-0002-Data/File S4 .xls]

## Sheet: Sheet1
Protein accession	Gene_ID	Protein description	Gene name	msp-8KO/WT Ratio	msp-8KO/WT P value	Regulated Type	MW [kDa]	WT_1	WT_2	WT_3	msp-8KO_1	msp-8KO_2	msp-8KO_3	Subcellular localization	KEGG KO No.	KEGG Gene	KEGG pathway	Biological Process	Cellular Component	Molecular Function	Pfam ID	Domain description	KOG category	KOG NO.	KOG description
P06811	NCU04528	Laccase OS=Neurospora crassa (strain ATCC 24698 / 74-OR23-1A / CBS 708.71 / DSM 1257 / FGSC 987) OX=367110 GN=lacc PE=1 SV=3	lacc	2.8267	0.000261514	Up	68.147	0.475489	0.372272	0.38271	1.20296	1.19994	1.07527	extracellular				GO:0000041 transition metal ion transport; GO:0006810 transport; GO:0006811 ion transport; GO:0006812 cation transport; GO:0006826 iron ion transport; GO:0006873 cellular ion homeostasis; GO:0006875 cellular metal ion homeostasis; GO:0006879 cellular iron ion homeostasis; GO:0008152 metabolic process; GO:0009987 cellular process; GO:0019725 cellular homeostasis; GO:0030001 metal ion transport; GO…	GO:0005886 plasma membrane; GO:0005887 integral component of plasma membrane; GO:0016020 membrane; GO:0016021 integral component of membrane; GO:0031224 intrinsic component of membrane; GO:0031226 intrinsic component of plasma membrane; GO:0032991 protein-containing complex; GO:0033573 high-affinity iron permease complex; GO:0071944 cell periphery; GO:0098796 membrane protein complex; GO:0098797 …	GO:0003824 catalytic activity; GO:0004322 ferroxidase activity; GO:0016491 oxidoreductase activity; GO:0016722 oxidoreductase activity, acting on metal ions; GO:0016724 oxidoreductase activity, acting on metal ions, oxygen as acceptor;	PF07732; PF00394; PF07731	PF07732 Multicopper oxidase; PF00394 Multicopper oxidase; PF07731 Multicopper oxidase	Q	KOG1263	Multicopper oxidases
P37295	NCU00585	Bifunctional lycopene cyclase/phytoene synthase OS=Neurospora crassa (strain ATCC 24698 / 74-OR23-1A / CBS 708.71 / DSM 1257 / FGSC 987) OX=367110 GN=al-2 PE=1 SV=1	al-2	0.703459	0.00054303	Down	68.927	1.21093	1.09711	1.17283	0.793928	0.846591	0.80813	plasma membrane	K17841	AL2; 15-cis-phytoene synthase / lycopene beta-cyclase [EC:2.5.1.32 5.5.1.19]	map00906 Carotenoid biosynthesis; map01100 Metabolic pathways; map01110 Biosynthesis of secondary metabolites	GO:0006629 lipid metabolic process; GO:0006720 isoprenoid metabolic process; GO:0008152 metabolic process; GO:0008299 isoprenoid biosynthetic process; GO:0008610 lipid biosynthetic process; GO:0009058 biosynthetic process; GO:0009987 cellular process; GO:0016119 carotene metabolic process; GO:0016120 carotene biosynthetic process; GO:0042214 terpene metabolic process; GO:0044237 cellular metaboli…		GO:0003824 catalytic activity; GO:0004337 geranyltranstransferase activity; GO:0004659 prenyltransferase activity; GO:0009975 cyclase activity; GO:0016740 transferase activity; GO:0016765 transferase activity, transferring alkyl or aryl (other than methyl) groups; GO:0016767 geranylgeranyl-diphosphate geranylgeranyltransferase activity; GO:0016853 isomerase activity; GO:0016860 intramolecular oxi…	PF00494	PF00494 Squalene/phytoene synthase	I	KOG1459	Squalene synthetase
A7UWD5	NCU10468	Arginine biosynthesis bifunctional protein ArgJ, mitochondrial OS=Neurospora crassa (strain ATCC 24698 / 74-OR23-1A / CBS 708.71 / DSM 1257 / FGSC 987) OX=367110 GN=B9K17.150 PE=3 SV=1	B9K17.150	1.63635	1.54875e-06	Up	49.562	0.765631	0.755579	0.754628	1.23801	1.26458	1.22147	mitochondria	K00620	argJ; glutamate N-acetyltransferase / amino-acid N-acetyltransferase [EC:2.3.1.35 2.3.1.1]	map00220 Arginine biosynthesis; map01100 Metabolic pathways; map01110 Biosynthesis of secondary metabolites; map01210 2-Oxocarboxylic acid metabolism; map01230 Biosynthesis of amino acids	GO:0006082 organic acid metabolic process; GO:0006520 cellular amino acid metabolic process; GO:0006525 arginine metabolic process; GO:0006526 arginine biosynthetic process; GO:0006536 glutamate metabolic process; GO:0006591 ornithine metabolic process; GO:0006592 ornithine biosynthetic process; GO:0006807 nitrogen compound metabolic process; GO:0008152 metabolic process; GO:0008652 cellular amin…	GO:0005622 intracellular anatomical structure; GO:0005737 cytoplasm; GO:0005739 mitochondrion; GO:0005759 mitochondrial matrix; GO:0031974 membrane-enclosed lumen; GO:0043226 organelle; GO:0043227 membrane-bounded organelle; GO:0043229 intracellular organelle; GO:0043231 intracellular membrane-bounded organelle; GO:0043233 organelle lumen; GO:0070013 intracellular organelle lumen;	GO:0003824 catalytic activity; GO:0004042 acetyl-CoA:L-glutamate N-acetyltransferase activity; GO:0004358 glutamate N-acetyltransferase activity; GO:0008080 N-acetyltransferase activity; GO:0016407 acetyltransferase activity; GO:0016410 N-acyltransferase activity; GO:0016740 transferase activity; GO:0016746 acyltransferase activity; GO:0016747 acyltransferase activity, transferring groups other t…			E	KOG2786	Putative glutamate/ornithine acetyltransferase
Q1K4R6	NCU01441	Inosine triphosphate pyrophosphatase OS=Neurospora crassa (strain ATCC 24698 / 74-OR23-1A / CBS 708.71 / DSM 1257 / FGSC 987) OX=367110 GN=B20D17.150 PE=3 SV=1	B20D17.150	2.63266	3.28854e-06	Up	20.947	0.564644	0.522741	0.52859	1.43202	1.38763	1.43467	cytoplasm	K01519	rdgB, ITPA; XTP/dITP diphosphohydrolase [EC:3.6.1.66]	map00230 Purine metabolism; map01100 Metabolic pathways	GO:0006139 nucleobase-containing compound metabolic process; GO:0006725 cellular aromatic compound metabolic process; GO:0006753 nucleoside phosphate metabolic process; GO:0006793 phosphorus metabolic process; GO:0006796 phosphate-containing compound metabolic process; GO:0006807 nitrogen compound metabolic process; GO:0006950 response to stress; GO:0006974 cellular response to DNA damage stimulu…	GO:0005622 intracellular anatomical structure; GO:0005634 nucleus; GO:0005737 cytoplasm; GO:0043226 organelle; GO:0043227 membrane-bounded organelle; GO:0043229 intracellular organelle; GO:0043231 intracellular membrane-bounded organelle;	GO:0003824 catalytic activity; GO:0004170 dUTP diphosphatase activity; GO:0008828 dATP pyrophosphohydrolase activity; GO:0016462 pyrophosphatase activity; GO:0016787 hydrolase activity; GO:0016817 hydrolase activity, acting on acid anhydrides; GO:0016818 hydrolase activity, acting on acid anhydrides, in phosphorus-containing anhydrides; GO:0035870 dITP diphosphatase activity; GO:0036217 dGTP diph…	PF01725	PF01725 Ham1 family	F	KOG3222	Inosine triphosphate pyrophosphatase
Q7M4T0	NCU04395	Endo-1,6-beta-D-glucanase OS=Neurospora crassa (strain ATCC 24698 / 74-OR23-1A / CBS 708.71 / DSM 1257 / FGSC 987) OX=367110 GN=neg-1 PE=1 SV=2	neg-1	1.30658	0.000816917	Up	51.352	0.78027	0.835938	0.845933	1.09822	1.0769	1.04187	extracellular	K22276	NEG1; glucan endo-1,6-beta-glucosidase [EC:3.2.1.75]			GO:0005576 extracellular region;	GO:0003824 catalytic activity; GO:0016787 hydrolase activity;	PF02055	PF02055 Glycosyl hydrolase family 30 TIM-barrel domain	G	KOG2566	Beta-glucocerebrosidase
Q7RZV2	NCU00261	CTP synthase OS=Neurospora crassa (strain ATCC 24698 / 74-OR23-1A / CBS 708.71 / DSM 1257 / FGSC 987) OX=367110 GN=pyr-7 PE=3 SV=2	pyr-7	1.53585	1.06475e-07	Up	64.142	0.794942	0.803041	0.79248	1.21672	1.22645	1.22822	cytoplasm	K01937	pyrG, CTPS; CTP synthase [EC:6.3.4.2]	map00240 Pyrimidine metabolism; map01100 Metabolic pathways; map01240 Biosynthesis of cofactors	GO:0006139 nucleobase-containing compound metabolic process; GO:0006206 pyrimidine nucleobase metabolic process; GO:0006207 'de novo' pyrimidine nucleobase biosynthetic process; GO:0006213 pyrimidine nucleoside metabolic process; GO:0006220 pyrimidine nucleotide metabolic process; GO:0006221 pyrimidine nucleotide biosynthetic process; GO:0006241 CTP biosynthetic process; GO:0006629 lipid metaboli…	GO:0000322 storage vacuole; GO:0000323 lytic vacuole; GO:0000324 fungal-type vacuole; GO:0005622 intracellular anatomical structure; GO:0005737 cytoplasm; GO:0005773 vacuole; GO:0005829 cytosol; GO:0043226 organelle; GO:0043227 membrane-bounded organelle; GO:0043229 intracellular organelle; GO:0043231 intracellular membrane-bounded organelle; GO:0097268 cytoophidium;	GO:0003824 catalytic activity; GO:0003883 CTP synthase activity; GO:0016874 ligase activity; GO:0016879 ligase activity, forming carbon-nitrogen bonds;	PF06418; PF00117	PF06418 CTP synthase N-terminus; PF00117 Glutamine amidotransferase class-I	F	KOG2387	CTP synthase (UTP-ammonia lyase)
Q9C169	NCU00355	Catalase-3 OS=Neurospora crassa (strain ATCC 24698 / 74-OR23-1A / CBS 708.71 / DSM 1257 / FGSC 987) OX=367110 GN=cat-3 PE=1 SV=1	cat-3	0.571751	0.0014955	Down	79.227	1.01307	0.863356	1.03494	0.546124	0.600956	0.517493	extracellular	K03781	katE, CAT, catB, srpA; catalase [EC:1.11.1.6]	map00380 Tryptophan metabolism; map00630 Glyoxylate and dicarboxylate metabolism; map01100 Metabolic pathways; map01110 Biosynthesis of secondary metabolites; map01200 Carbon metabolism; map04011 MAPK signaling pathway - yeast; map04146 Peroxisome; map04213 Longevity regulating pathway - multiple species	GO:0000302 response to reactive oxygen species; GO:0006873 cellular ion homeostasis; GO:0006875 cellular metal ion homeostasis; GO:0006879 cellular iron ion homeostasis; GO:0006950 response to stress; GO:0006979 response to oxidative stress; GO:0007154 cell communication; GO:0008152 metabolic process; GO:0009056 catabolic process; GO:0009267 cellular response to starvation; GO:0009605 response to…	GO:0005576 extracellular region; GO:0005622 intracellular anatomical structure; GO:0005737 cytoplasm; GO:0005829 cytosol; GO:0009986 cell surface;	GO:0003824 catalytic activity; GO:0004096 catalase activity; GO:0004601 peroxidase activity; GO:0005488 binding; GO:0016209 antioxidant activity; GO:0016491 oxidoreductase activity; GO:0016684 oxidoreductase activity, acting on peroxide as acceptor; GO:0020037 heme binding; GO:0046906 tetrapyrrole binding; GO:0097159 organic cyclic compound binding; GO:1901363 heterocyclic compound binding;	PF00199; PF18011	PF00199 Catalase; PF18011 C-terminal domain found in long catalases	P	KOG0047	Catalase
A7UWZ4	NCU10220	Adenylate kinase isoenzyme 6 homolog OS=Neurospora crassa (strain ATCC 24698 / 74-OR23-1A / CBS 708.71 / DSM 1257 / FGSC 987) OX=367110 GN=NCU10220 PE=3 SV=2	NCU10220	1.33057	0.00337058	Up	20.239	0.856579	0.849672	0.969591	1.21559	1.19714	1.14765	nucleus	K18532	AK6, FAP7; adenylate kinase [EC:2.7.4.3]	map00230 Purine metabolism; map01100 Metabolic pathways; map01110 Biosynthesis of secondary metabolites; map01240 Biosynthesis of cofactors; map03008 Ribosome biogenesis in eukaryotes	GO:0000462 maturation of SSU-rRNA from tricistronic rRNA transcript (SSU-rRNA, 5.8S rRNA, LSU-rRNA); GO:0006139 nucleobase-containing compound metabolic process; GO:0006364 rRNA processing; GO:0006396 RNA processing; GO:0006725 cellular aromatic compound metabolic process; GO:0006753 nucleoside phosphate metabolic process; GO:0006793 phosphorus metabolic process; GO:0006796 phosphate-containing c…	GO:0005622 intracellular anatomical structure; GO:0005634 nucleus; GO:0005737 cytoplasm; GO:0010494 cytoplasmic stress granule; GO:0032991 protein-containing complex; GO:0035770 ribonucleoprotein granule; GO:0036464 cytoplasmic ribonucleoprotein granule; GO:0043226 organelle; GO:0043227 membrane-bounded organelle; GO:0043228 non-membrane-bounded organelle; GO:0043229 intracellular organelle; GO:0…	GO:0000166 nucleotide binding; GO:0003824 catalytic activity; GO:0004017 adenylate kinase activity; GO:0005488 binding; GO:0005524 ATP binding; GO:0016301 kinase activity; GO:0016462 pyrophosphatase activity; GO:0016740 transferase activity; GO:0016772 transferase activity, transferring phosphorus-containing groups; GO:0016776 phosphotransferase activity, phosphate group as acceptor; GO:0016787 h…	PF13238	PF13238 AAA domain	F	KOG3347	Predicted nucleotide kinase/nuclear protein involved oxidative stress response
A7UX13	NCU11365	Hercynylcysteine sulfoxide lyase OS=Neurospora crassa (strain ATCC 24698 / 74-OR23-1A / CBS 708.71 / DSM 1257 / FGSC 987) OX=367110 GN=egt-2 PE=1 SV=1	egt-2	1.39296	0.000793387	Up	53.014	0.983381	0.910453	0.918081	1.2614	1.27998	1.37551	cytoplasm	K20247	EGT2; hercynylcysteine S-oxide lyase [EC:4.4.1.36]	map00340 Histidine metabolism; map01100 Metabolic pathways	GO:0000096 sulfur amino acid metabolic process; GO:0000097 sulfur amino acid biosynthetic process; GO:0006082 organic acid metabolic process; GO:0006520 cellular amino acid metabolic process; GO:0006575 cellular modified amino acid metabolic process; GO:0006577 amino-acid betaine metabolic process; GO:0006578 amino-acid betaine biosynthetic process; GO:0006790 sulfur compound metabolic process; G…		GO:0003824 catalytic activity; GO:0016829 lyase activity; GO:0016846 carbon-sulfur lyase activity; GO:1990411 hercynylcysteine sulfoxide lyase activity (ergothioneine-forming); GO:1990412 hercynylselenocysteine lyase activity (selenoneine-forming);	PF00266	PF00266 Aminotransferase class-V	E	KOG1549	Cysteine desulfurase NFS1
P28345	NCU10007	Malate synthase, glyoxysomal OS=Neurospora crassa (strain ATCC 24698 / 74-OR23-1A / CBS 708.71 / DSM 1257 / FGSC 987) OX=367110 GN=acu-9 PE=3 SV=2	acu-9	1.32673	4.63841e-05	Up	61.179	0.924417	0.910264	0.912147	1.24942	1.19707	1.19782	peroxisome	K01638	aceB, glcB; malate synthase [EC:2.3.3.9]	map00620 Pyruvate metabolism; map00630 Glyoxylate and dicarboxylate metabolism; map01100 Metabolic pathways; map01110 Biosynthesis of secondary metabolites; map01200 Carbon metabolism	GO:0005975 carbohydrate metabolic process; GO:0006081 cellular aldehyde metabolic process; GO:0006082 organic acid metabolic process; GO:0006097 glyoxylate cycle; GO:0008152 metabolic process; GO:0009987 cellular process; GO:0019752 carboxylic acid metabolic process; GO:0032787 monocarboxylic acid metabolic process; GO:0043436 oxoacid metabolic process; GO:0044237 cellular metabolic process; GO:0…	GO:0005622 intracellular anatomical structure; GO:0005737 cytoplasm; GO:0005777 peroxisome; GO:0005782 peroxisomal matrix; GO:0009514 glyoxysome; GO:0031907 microbody lumen; GO:0031974 membrane-enclosed lumen; GO:0042579 microbody; GO:0043226 organelle; GO:0043227 membrane-bounded organelle; GO:0043229 intracellular organelle; GO:0043231 intracellular membrane-bounded organelle; GO:0043233 organe…	GO:0003824 catalytic activity; GO:0004474 malate synthase activity; GO:0016740 transferase activity; GO:0016746 acyltransferase activity; GO:0046912 acyltransferase, acyl groups converted into alkyl on transfer;			C	KOG1261	Malate synthase
P78710	NCU05598	Putative rhamnogalacturonase OS=Neurospora crassa (strain ATCC 24698 / 74-OR23-1A / CBS 708.71 / DSM 1257 / FGSC 987) OX=367110 GN=asd-1 PE=2 SV=1	asd-1	0.759382	0.00119804	Down	58.011	0.991939	0.922682	0.93093	0.698953	0.755876	0.706031	extracellular	K18195	RGL4, rhiE; rhamnogalacturonan endolyase [EC:4.2.2.23]					PF09284; PF14686; PF14683	PF09284 Rhamnogalacturonan lyase B, N-terminal; PF14686 Polysaccharide lyase family 4, domain II; PF14683 Polysaccharide lyase family 4, domain III
Q1K588	NCU05154	Calcium-transporting ATPase OS=Neurospora crassa (strain ATCC 24698 / 74-OR23-1A / CBS 708.71 / DSM 1257 / FGSC 987) OX=367110 GN=nca-3 PE=3 SV=1	nca-3	0.76018	0.000794753	Down	126.33	1.17363	1.17359	1.21196	0.919821	0.933326	0.852468	plasma membrane	K01537	ATP2C; P-type Ca2+ transporter type 2C [EC:7.2.2.10]		GO:0006810 transport; GO:0006811 ion transport; GO:0006812 cation transport; GO:0006816 calcium ion transport; GO:0006873 cellular ion homeostasis; GO:0006874 cellular calcium ion homeostasis; GO:0006875 cellular metal ion homeostasis; GO:0009987 cellular process; GO:0019725 cellular homeostasis; GO:0030001 metal ion transport; GO:0030003 cellular cation homeostasis; GO:0034220 ion transmembrane …	GO:0000322 storage vacuole; GO:0000323 lytic vacuole; GO:0000324 fungal-type vacuole; GO:0000329 fungal-type vacuole membrane; GO:0005622 intracellular anatomical structure; GO:0005737 cytoplasm; GO:0005773 vacuole; GO:0005774 vacuolar membrane; GO:0005886 plasma membrane; GO:0005887 integral component of plasma membrane; GO:0016020 membrane; GO:0016021 integral component of membrane; GO:0031090 …	GO:0000166 nucleotide binding; GO:0003824 catalytic activity; GO:0005215 transporter activity; GO:0005388 P-type calcium transporter activity; GO:0005488 binding; GO:0005509 calcium ion binding; GO:0005524 ATP binding; GO:0008324 cation transmembrane transporter activity; GO:0015075 ion transmembrane transporter activity; GO:0015085 calcium ion transmembrane transporter activity; GO:0015318 inorg…	PF00690; PF08282	PF00690 Cation transporter/ATPase, N-terminus; PF08282 haloacid dehalogenase-like hydrolase	P	KOG0204	Calcium transporting ATPase
Q7RVS9	NCU09873	Phosphoenolpyruvate carboxykinase (ATP) OS=Neurospora crassa (strain ATCC 24698 / 74-OR23-1A / CBS 708.71 / DSM 1257 / FGSC 987) OX=367110 GN=acu-6 PE=3 SV=2	acu-6	1.65405	0.000726176	Up	67.257	0.613455	0.676095	0.723695	1.15743	1.11013	1.06244	mitochondria	K01610	E4.1.1.49, pckA; phosphoenolpyruvate carboxykinase (ATP) [EC:4.1.1.49]	map00010 Glycolysis / Gluconeogenesis; map00020 Citrate cycle (TCA cycle); map00620 Pyruvate metabolism; map01100 Metabolic pathways; map01110 Biosynthesis of secondary metabolites; map01200 Carbon metabolism	GO:0005975 carbohydrate metabolic process; GO:0005996 monosaccharide metabolic process; GO:0006006 glucose metabolic process; GO:0006082 organic acid metabolic process; GO:0006083 acetate metabolic process; GO:0006094 gluconeogenesis; GO:0008152 metabolic process; GO:0009058 biosynthetic process; GO:0009987 cellular process; GO:0015976 carbon utilization; GO:0016051 carbohydrate biosynthetic proc…	GO:0005622 intracellular anatomical structure; GO:0005737 cytoplasm; GO:0005829 cytosol;	GO:0003824 catalytic activity; GO:0004611 phosphoenolpyruvate carboxykinase activity; GO:0004612 phosphoenolpyruvate carboxykinase (ATP) activity; GO:0016829 lyase activity; GO:0016830 carbon-carbon lyase activity; GO:0016831 carboxy-lyase activity;
Q7S3L5	NCU08228	UDP-glucose 6-dehydrogenase OS=Neurospora crassa (strain ATCC 24698 / 74-OR23-1A / CBS 708.71 / DSM 1257 / FGSC 987) OX=367110 GN=NCU08228 PE=3 SV=1	NCU08228	2.54345	7.83953e-05	Up	72.378	0.751247	0.856709	0.782663	2.09904	1.8644	2.117	cytoplasm	K00012	UGDH, ugd; UDPglucose 6-dehydrogenase [EC:1.1.1.22]	map00040 Pentose and glucuronate interconversions; map00053 Ascorbate and aldarate metabolism; map00520 Amino sugar and nucleotide sugar metabolism; map01100 Metabolic pathways; map01240 Biosynthesis of cofactors; map01250 Biosynthesis of nucleotide sugars				PF03721; PF00984; PF03720	PF03721 UDP-glucose/GDP-mannose dehydrogenase family, NAD binding domain; PF00984 UDP-glucose/GDP-mannose dehydrogenase family, central domain; PF03720 UDP-glucose/GDP-mannose dehydrogenase family, UDP binding domain	GT	KOG2666	UDP-glucose/GDP-mannose dehydrogenase
Q7S834	NCU06534	E3 ubiquitin-protein ligase listerin OS=Neurospora crassa (strain ATCC 24698 / 74-OR23-1A / CBS 708.71 / DSM 1257 / FGSC 987) OX=367110 GN=NCU06534 PE=3 SV=1	NCU06534	1.89277	1.98066e-06	Up	177.6	0.647293	0.662033	0.677783	1.25806	1.26758	1.2355	nucleus	K22377	LTN1; E3 ubiquitin-protein ligase listerin [EC:2.3.2.27]		GO:0006325 chromatin organization; GO:0006355 regulation of transcription, DNA-templated; GO:0006412 translation; GO:0006414 translational elongation; GO:0006417 regulation of translation; GO:0006464 cellular protein modification process; GO:0006508 proteolysis; GO:0006511 ubiquitin-dependent protein catabolic process; GO:0006518 peptide metabolic process; GO:0006807 nitrogen compound metabolic p…	GO:0005622 intracellular anatomical structure; GO:0005634 nucleus; GO:0032991 protein-containing complex; GO:0043226 organelle; GO:0043227 membrane-bounded organelle; GO:0043229 intracellular organelle; GO:0043231 intracellular membrane-bounded organelle; GO:1990112 RQC complex;	GO:0003824 catalytic activity; GO:0004842 ubiquitin-protein transferase activity; GO:0005488 binding; GO:0008270 zinc ion binding; GO:0016740 transferase activity; GO:0019787 ubiquitin-like protein transferase activity; GO:0043021 ribonucleoprotein complex binding; GO:0043023 ribosomal large subunit binding; GO:0043167 ion binding; GO:0043169 cation binding; GO:0044877 protein-containing complex …	PF13639	PF13639 Ring finger domain	O	KOG0803	Predicted E3 ubiquitin ligase
A7UWL1	NCU11050	polynucleotide adenylyltransferase OS=Neurospora crassa (strain ATCC 24698 / 74-OR23-1A / CBS 708.71 / DSM 1257 / FGSC 987) OX=367110 GN=NCU11050 PE=3 SV=1	NCU11050	2.076	0.00127383	Up	152.37	0.570267	0.65277	0.477347	1.19721	1.182	1.1508	nucleus							PF03372; PF04928; PF04457	PF03372 Endonuclease/Exonuclease/phosphatase family; PF04928 Poly(A) polymerase central domain; PF04457 MJ1316 RNA cyclic group end recognition domain	A	KOG2245	Poly(A) polymerase and related nucleotidyltransferases
Q1K6X1	NCU06720	Carboxypeptidase OS=Neurospora crassa (strain ATCC 24698 / 74-OR23-1A / CBS 708.71 / DSM 1257 / FGSC 987) OX=367110 GN=NCU06720 PE=3 SV=2	NCU06720	0.741239	0.00165174	Down	63.693	0.974051	0.961915	0.924544	0.749616	0.660659	0.710048	extracellular	K01288	KEX1; carboxypeptidase D [EC:3.4.16.6]					PF00450	PF00450 Serine carboxypeptidase	OE	KOG1282	Serine carboxypeptidases (lysosomal cathepsin A)
Q1K7Y4	NCU03719	RING finger protein OS=Neurospora crassa (strain ATCC 24698 / 74-OR23-1A / CBS 708.71 / DSM 1257 / FGSC 987) OX=367110 GN=NCU03719 PE=4 SV=1	NCU03719	1.3266	6.56444e-05	Up	83.861	0.850613	0.844552	0.828594	1.10671	1.14733	1.09398	nucleus	K11971	RNF14, ARA54; E3 ubiquitin-protein ligase RNF14 [EC:2.3.2.31]		GO:0000209 protein polyubiquitination; GO:0006417 regulation of translation; GO:0006449 regulation of translational termination; GO:0006464 cellular protein modification process; GO:0006807 nitrogen compound metabolic process; GO:0008152 metabolic process; GO:0009889 regulation of biosynthetic process; GO:0009893 positive regulation of metabolic process; GO:0009894 regulation of catabolic process…	GO:0000151 ubiquitin ligase complex; GO:0005622 intracellular anatomical structure; GO:0005737 cytoplasm; GO:0032991 protein-containing complex; GO:1902494 catalytic complex; GO:1990234 transferase complex;	GO:0003824 catalytic activity; GO:0004842 ubiquitin-protein transferase activity; GO:0005488 binding; GO:0005515 protein binding; GO:0008270 zinc ion binding; GO:0016740 transferase activity; GO:0019787 ubiquitin-like protein transferase activity; GO:0019899 enzyme binding; GO:0031624 ubiquitin conjugating enzyme binding; GO:0043167 ion binding; GO:0043169 cation binding; GO:0044390 ubiquitin-lik…	PF05773; PF01485	PF05773 RWD domain; PF01485 IBR domain, a half RING-finger domain	O	KOG1814	Predicted E3 ubiquitin ligase
Q1K863	NCU01170	AMP-dependent synthetase/ligase domain-containing protein OS=Neurospora crassa (strain ATCC 24698 / 74-OR23-1A / CBS 708.71 / DSM 1257 / FGSC 987) OX=367110 GN=NCU01170 PE=4 SV=1	NCU01170	1.41307	0.000594126	Up	61.541	0.76373	0.848429	0.76543	1.13255	1.10997	1.11719	plasma membrane
Q7RVS1	NCU07546	Multidrug resistance protein MDR OS=Neurospora crassa (strain ATCC 24698 / 74-OR23-1A / CBS 708.71 / DSM 1257 / FGSC 987) OX=367110 GN=NCU07546 PE=4 SV=2	NCU07546	1.74177	1.65335e-05	Up	146.35	0.593095	0.589305	0.630002	1.04489	1.06889	1.043	plasma membrane	K05658	ABCB1, CD243; ATP-binding cassette, subfamily B (MDR/TAP), member 1 [EC:7.6.2.2]	map02010 ABC transporters	GO:0006810 transport; GO:0006855 xenobiotic transmembrane transport; GO:0042221 response to chemical; GO:0050896 response to stimulus; GO:0051179 localization; GO:0051234 establishment of localization; GO:0055085 transmembrane transport;	GO:0000322 storage vacuole; GO:0000323 lytic vacuole; GO:0000324 fungal-type vacuole; GO:0005622 intracellular anatomical structure; GO:0005737 cytoplasm; GO:0005773 vacuole; GO:0005886 plasma membrane; GO:0016020 membrane; GO:0043226 organelle; GO:0043227 membrane-bounded organelle; GO:0043229 intracellular organelle; GO:0043231 intracellular membrane-bounded organelle; GO:0071944 cell periphery;		PF00005	PF00005 ABC transporter	Q	KOG0055	Multidrug/pheromone exporter, ABC superfamily
Q7RWB7	NCU04449	proline--tRNA ligase OS=Neurospora crassa (strain ATCC 24698 / 74-OR23-1A / CBS 708.71 / DSM 1257 / FGSC 987) OX=367110 GN=NCU04449 PE=3 SV=2	NCU04449	1.48473	2.58798e-05	Up	62.76	0.849683	0.819708	0.806751	1.20275	1.24169	1.23195	cytoplasm	K01881	PARS, proS; prolyl-tRNA synthetase [EC:6.1.1.15]	map00970 Aminoacyl-tRNA biosynthesis	GO:0002181 cytoplasmic translation; GO:0006082 organic acid metabolic process; GO:0006139 nucleobase-containing compound metabolic process; GO:0006399 tRNA metabolic process; GO:0006412 translation; GO:0006418 tRNA aminoacylation for protein translation; GO:0006433 prolyl-tRNA aminoacylation; GO:0006450 regulation of translational fidelity; GO:0006518 peptide metabolic process; GO:0006520 cellula…	GO:0005622 intracellular anatomical structure; GO:0005737 cytoplasm; GO:0017101 aminoacyl-tRNA synthetase multienzyme complex; GO:0032991 protein-containing complex;	GO:0002161 aminoacyl-tRNA editing activity; GO:0003824 catalytic activity; GO:0004812 aminoacyl-tRNA ligase activity; GO:0004827 proline-tRNA ligase activity; GO:0016787 hydrolase activity; GO:0016788 hydrolase activity, acting on ester bonds; GO:0016874 ligase activity; GO:0016875 ligase activity, forming carbon-oxygen bonds; GO:0043907 Cys-tRNA(Pro) hydrolase activity; GO:0052689 carboxylic est…	PF00587; PF03129; PF09180	PF00587 tRNA synthetase class II core domain (G, H, P, S and T); PF03129 Anticodon binding domain; PF09180 Prolyl-tRNA synthetase, C-terminal	J	KOG4163	Prolyl-tRNA synthetase
Q7RX23	NCU03367	Nulp1-pending protein OS=Neurospora crassa (strain ATCC 24698 / 74-OR23-1A / CBS 708.71 / DSM 1257 / FGSC 987) OX=367110 GN=NCU03367 PE=3 SV=1	NCU03367	1.53167	2.62595e-05	Up	82.641	0.776013	0.780088	0.73531	1.18195	1.16481	1.16293	nucleus	K24970	TCF25, RQC1; transcription factor 25		GO:0006412 translation; GO:0006414 translational elongation; GO:0006417 regulation of translation; GO:0006508 proteolysis; GO:0006511 ubiquitin-dependent protein catabolic process; GO:0006518 peptide metabolic process; GO:0006807 nitrogen compound metabolic process; GO:0008152 metabolic process; GO:0009056 catabolic process; GO:0009057 macromolecule catabolic process; GO:0009058 biosynthetic proc…	GO:0005622 intracellular anatomical structure; GO:0005737 cytoplasm; GO:0032991 protein-containing complex; GO:1990112 RQC complex;				S	KOG2422	Uncharacterized conserved protein
Q7RZ64	NCU04410	tRNA ligase OS=Neurospora crassa (strain ATCC 24698 / 74-OR23-1A / CBS 708.71 / DSM 1257 / FGSC 987) OX=367110 GN=NCU04410 PE=3 SV=1	NCU04410	2.83577	3.76919e-07	Up	95.533	0.476391	0.475978	0.46591	1.3447	1.37275	1.30447	nucleus	K14679	TRL1; tRNA ligase [EC:6.5.1.3]		GO:0000394 RNA splicing, via endonucleolytic cleavage and ligation; GO:0006139 nucleobase-containing compound metabolic process; GO:0006388 tRNA splicing, via endonucleolytic cleavage and ligation; GO:0006396 RNA processing; GO:0006399 tRNA metabolic process; GO:0006417 regulation of translation; GO:0006725 cellular aromatic compound metabolic process; GO:0006793 phosphorus metabolic process; GO:…	GO:0005622 intracellular anatomical structure; GO:0005634 nucleus; GO:0005635 nuclear envelope; GO:0005637 nuclear inner membrane; GO:0012505 endomembrane system; GO:0016020 membrane; GO:0019866 organelle inner membrane; GO:0031090 organelle membrane; GO:0031965 nuclear membrane; GO:0031967 organelle envelope; GO:0031975 envelope; GO:0043226 organelle; GO:0043227 membrane-bounded organelle; GO:00…	GO:0003824 catalytic activity; GO:0003972 RNA ligase (ATP) activity; GO:0004112 cyclic-nucleotide phosphodiesterase activity; GO:0004113 2',3'-cyclic-nucleotide 3'-phosphodiesterase activity; GO:0008081 phosphoric diester hydrolase activity; GO:0008452 RNA ligase activity; GO:0016301 kinase activity; GO:0016740 transferase activity; GO:0016772 transferase activity, transferring phosphorus-contain…	PF08303; PF08302	PF08303 tRNA ligase kinase domain; PF08302 Fungal tRNA ligase phosphodiesterase domain
Q7S330	NCU09185	Cytochrome P450 OS=Neurospora crassa (strain ATCC 24698 / 74-OR23-1A / CBS 708.71 / DSM 1257 / FGSC 987) OX=367110 GN=NCU09185 PE=4 SV=1	NCU09185	1.39177	0.00441186	Up	58.947	0.764045	0.744875	0.881551	1.13617	1.1332	1.05761	plasma membrane							PF00067	PF00067 Cytochrome P450	Q	KOG0156	Cytochrome P450 CYP2 subfamily
Q7S469	NCU02203	RING-type E3 ubiquitin transferase OS=Neurospora crassa (strain ATCC 24698 / 74-OR23-1A / CBS 708.71 / DSM 1257 / FGSC 987) OX=367110 GN=NCU02203 PE=4 SV=1	NCU02203	1.55607	7.37066e-07	Up	89.542	0.739969	0.725296	0.727978	1.13532	1.12801	1.14952	nucleus	K22381	ZNF598; E3 ubiquitin-protein ligase ZNF598 [EC:2.3.2.27]		GO:0006325 chromatin organization; GO:0006412 translation; GO:0006414 translational elongation; GO:0006417 regulation of translation; GO:0006464 cellular protein modification process; GO:0006518 peptide metabolic process; GO:0006807 nitrogen compound metabolic process; GO:0006996 organelle organization; GO:0008152 metabolic process; GO:0009056 catabolic process; GO:0009057 macromolecule catabolic…	GO:0005622 intracellular anatomical structure; GO:0005737 cytoplasm;	GO:0003824 catalytic activity; GO:0004842 ubiquitin-protein transferase activity; GO:0005488 binding; GO:0008270 zinc ion binding; GO:0016740 transferase activity; GO:0019787 ubiquitin-like protein transferase activity; GO:0043167 ion binding; GO:0043169 cation binding; GO:0046872 metal ion binding; GO:0046914 transition metal ion binding; GO:0061630 ubiquitin protein ligase activity; GO:0061659 …	PF13920	PF13920 Zinc finger, C3HC4 type (RING finger)	O	KOG2231	Predicted E3 ubiquitin ligase
Q7S770	NCU03591	ATP-dependent bile acid permease OS=Neurospora crassa (strain ATCC 24698 / 74-OR23-1A / CBS 708.71 / DSM 1257 / FGSC 987) OX=367110 GN=NCU03591 PE=4 SV=1	NCU03591	1.81445	5.07372e-06	Up	188.7	0.694324	0.67754	0.66337	1.20312	1.25561	1.2341	plasma membrane				GO:0006810 transport; GO:0006811 ion transport; GO:0006820 anion transport; GO:0006835 dicarboxylic acid transport; GO:0006869 lipid transport; GO:0006914 autophagy; GO:0008152 metabolic process; GO:0009056 catabolic process; GO:0009987 cellular process; GO:0010035 response to inorganic substance; GO:0010038 response to metal ion; GO:0010876 lipid localization; GO:0015711 organic anion transport;…	GO:0000322 storage vacuole; GO:0000323 lytic vacuole; GO:0000324 fungal-type vacuole; GO:0000329 fungal-type vacuole membrane; GO:0005622 intracellular anatomical structure; GO:0005737 cytoplasm; GO:0005739 mitochondrion; GO:0005773 vacuole; GO:0005774 vacuolar membrane; GO:0005783 endoplasmic reticulum; GO:0012505 endomembrane system; GO:0016020 membrane; GO:0016021 integral component of membran…	GO:0003824 catalytic activity; GO:0005215 transporter activity; GO:0005310 dicarboxylic acid transmembrane transporter activity; GO:0005319 lipid transporter activity; GO:0005342 organic acid transmembrane transporter activity; GO:0008028 monocarboxylic acid transmembrane transporter activity; GO:0008509 anion transmembrane transporter activity; GO:0008514 organic anion transmembrane transporter …	PF00005	PF00005 ABC transporter	Q	KOG0054	Multidrug resistance-associated protein/mitoxantrone resistance protein, ABC superfamily
Q7SA44	NCU07318	Mannitol-1-phosphate 5-dehydrogenase OS=Neurospora crassa (strain ATCC 24698 / 74-OR23-1A / CBS 708.71 / DSM 1257 / FGSC 987) OX=367110 GN=NCU07318 PE=3 SV=1	NCU07318	0.758324	0.0254136	Down	44.371	1.04482	1.09451	1.18029	0.92065	0.724723	0.871973	cytoplasm	K00009	mtlD; mannitol-1-phosphate 5-dehydrogenase [EC:1.1.1.17]	map00051 Fructose and mannose metabolism; map01100 Metabolic pathways	GO:0005975 carbohydrate metabolic process; GO:0006059 hexitol metabolic process; GO:0006066 alcohol metabolic process; GO:0006950 response to stress; GO:0006979 response to oxidative stress; GO:0008152 metabolic process; GO:0009058 biosynthetic process; GO:0009266 response to temperature stimulus; GO:0009408 response to heat; GO:0009628 response to abiotic stimulus; GO:0009987 cellular process; G…	GO:0005576 extracellular region; GO:0005622 intracellular anatomical structure;	GO:0000166 nucleotide binding; GO:0003824 catalytic activity; GO:0005488 binding; GO:0008926 mannitol-1-phosphate 5-dehydrogenase activity; GO:0016491 oxidoreductase activity; GO:0016614 oxidoreductase activity, acting on CH-OH group of donors; GO:0016616 oxidoreductase activity, acting on the CH-OH group of donors, NAD or NADP as acceptor; GO:0036094 small molecule binding; GO:0051287 NAD bindin…	PF01232; PF08125	PF01232 Mannitol dehydrogenase Rossmann domain; PF08125 Mannitol dehydrogenase C-terminal domain
Q7SEA4	NCU00830	Copper transport protein OS=Neurospora crassa (strain ATCC 24698 / 74-OR23-1A / CBS 708.71 / DSM 1257 / FGSC 987) OX=367110 GN=tcu-1 PE=3 SV=3	tcu-1	0.663229	0.00813285	Down	28.33	1.33465	1.08196	1.02994	0.779159	0.780087	0.726605	plasma membrane	K14686	SLC31A1, CTR1; solute carrier family 31 (copper transporter), member 1		GO:0000041 transition metal ion transport; GO:0006810 transport; GO:0006811 ion transport; GO:0006812 cation transport; GO:0006825 copper ion transport; GO:0015677 copper ion import; GO:0015679 plasma membrane copper ion transport; GO:0030001 metal ion transport; GO:0034220 ion transmembrane transport; GO:0035434 copper ion transmembrane transport; GO:0051179 localization; GO:0051234 establishmen…	GO:0000322 storage vacuole; GO:0000323 lytic vacuole; GO:0000324 fungal-type vacuole; GO:0005622 intracellular anatomical structure; GO:0005737 cytoplasm; GO:0005773 vacuole; GO:0005886 plasma membrane; GO:0005887 integral component of plasma membrane; GO:0016020 membrane; GO:0016021 integral component of membrane; GO:0031224 intrinsic component of membrane; GO:0031226 intrinsic component of plas…	GO:0005215 transporter activity; GO:0005375 copper ion transmembrane transporter activity; GO:0008324 cation transmembrane transporter activity; GO:0015075 ion transmembrane transporter activity; GO:0015318 inorganic molecular entity transmembrane transporter activity; GO:0022857 transmembrane transporter activity; GO:0022890 inorganic cation transmembrane transporter activity; GO:0046873 metal i…			P	KOG3386	Copper transporter
Q7SHH2	NCU02932	mRNA stability protein OS=Neurospora crassa (strain ATCC 24698 / 74-OR23-1A / CBS 708.71 / DSM 1257 / FGSC 987) OX=367110 GN=NCU02932 PE=3 SV=1	NCU02932	0.513895	0.00130659	Down	20.796	1.57784	1.62905		0.813898	0.834111		nucleus
Q871W6	NCU01422	Multiprotein-bridging factor 1 OS=Neurospora crassa (strain ATCC 24698 / 74-OR23-1A / CBS 708.71 / DSM 1257 / FGSC 987) OX=367110 GN=mbf-1 PE=3 SV=1	mbf-1	2.00025	4.17571e-06	Up	17.18	0.66018	0.698168	0.67695	1.34394	1.33798	1.3892	cytoplasm	K03627	MBF1; putative transcription factor					PF01381	PF01381 Helix-turn-helix	K	KOG3398	Transcription factor MBF1
U9W863	NCU06254	2'-phosphotransferase OS=Neurospora crassa (strain ATCC 24698 / 74-OR23-1A / CBS 708.71 / DSM 1257 / FGSC 987) OX=367110 GN=NCU06254 PE=3 SV=1	NCU06254	2.5884	0.000181097	Up	39.762	0.517116	0.602456	0.475854	1.33567	1.37096	1.42296	cytoplasm	K10669	TRPT1, TPT1; 2'-phosphotransferase [EC:2.7.1.160]		GO:0000394 RNA splicing, via endonucleolytic cleavage and ligation; GO:0006139 nucleobase-containing compound metabolic process; GO:0006388 tRNA splicing, via endonucleolytic cleavage and ligation; GO:0006396 RNA processing; GO:0006399 tRNA metabolic process; GO:0006725 cellular aromatic compound metabolic process; GO:0006807 nitrogen compound metabolic process; GO:0008033 tRNA processing; GO:000…	GO:0005622 intracellular anatomical structure; GO:0005634 nucleus; GO:0005737 cytoplasm; GO:0043226 organelle; GO:0043227 membrane-bounded organelle; GO:0043229 intracellular organelle; GO:0043231 intracellular membrane-bounded organelle;	GO:0000215 tRNA 2'-phosphotransferase activity; GO:0003824 catalytic activity; GO:0016740 transferase activity; GO:0016772 transferase activity, transferring phosphorus-containing groups; GO:0016773 phosphotransferase activity, alcohol group as acceptor; GO:0140098 catalytic activity, acting on RNA; GO:0140101 catalytic activity, acting on a tRNA;			J	KOG2278	RNA:NAD 2'-phosphotransferase TPT1
A7UWI4	NCU11291	DUF1993 domain-containing protein OS=Neurospora crassa (strain ATCC 24698 / 74-OR23-1A / CBS 708.71 / DSM 1257 / FGSC 987) OX=367110 GN=NCU11291 PE=4 SV=1	NCU11291	1.57397	0.00288834	Up	19.511	0.504136	0.574905	0.594162	0.963283	0.848372	0.821909	cytoplasm	K09983	K09983; uncharacterized protein					PF09351	PF09351 Domain of unknown function (DUF1993)
A7UWQ4	NCU11109	ORM1 OS=Neurospora crassa (strain ATCC 24698 / 74-OR23-1A / CBS 708.71 / DSM 1257 / FGSC 987) OX=367110 GN=NCU11109 PE=4 SV=1	NCU11109	1.95457	0.00103467	Up	20.529	0.701115	0.555129	0.649353	1.20384	1.33868	1.18211	plasma membrane				GO:0006950 response to stress; GO:0006986 response to unfolded protein; GO:0009889 regulation of biosynthetic process; GO:0009890 negative regulation of biosynthetic process; GO:0009892 negative regulation of metabolic process; GO:0009987 cellular process; GO:0010033 response to organic substance; GO:0010556 regulation of macromolecule biosynthetic process; GO:0019216 regulation of lipid metaboli…	GO:0002178 palmitoyltransferase complex; GO:0005622 intracellular anatomical structure; GO:0005737 cytoplasm; GO:0005783 endoplasmic reticulum; GO:0005789 endoplasmic reticulum membrane; GO:0012505 endomembrane system; GO:0016020 membrane; GO:0016021 integral component of membrane; GO:0017059 serine C-palmitoyltransferase complex; GO:0030176 integral component of endoplasmic reticulum membrane; G…				S	KOG3319	Predicted membrane protein
A7UX65	NCU08173	Early conidial development-2 protein OS=Neurospora crassa (strain ATCC 24698 / 74-OR23-1A / CBS 708.71 / DSM 1257 / FGSC 987) OX=367110 GN=ecd-2 PE=4 SV=2	ecd-2	0.749564	0.00790477	Down	44.994	1.24642	1.08918	1.11398	0.923434	0.861222	0.801026	cytoplasm									CR	KOG2614	Kynurenine 3-monooxygenase and related flavoprotein monooxygenases
F5HH60	NCU01143	DEAD/DEAH box helicase OS=Neurospora crassa (strain ATCC 24698 / 74-OR23-1A / CBS 708.71 / DSM 1257 / FGSC 987) OX=367110 GN=NCU01143 PE=4 SV=1	NCU01143	0.424027	0.0013938	Down	153.8	1.38241	1.58168	1.28626	0.63431	0.498224	0.669732	mitochondria	K13026	DHX57; ATP-dependent RNA helicase DHX57 [EC:3.6.4.13]		GO:0006139 nucleobase-containing compound metabolic process; GO:0006396 RNA processing; GO:0006725 cellular aromatic compound metabolic process; GO:0006807 nitrogen compound metabolic process; GO:0008152 metabolic process; GO:0009987 cellular process; GO:0010467 gene expression; GO:0016070 RNA metabolic process; GO:0034641 cellular nitrogen compound metabolic process; GO:0043170 macromolecule met…	GO:0005622 intracellular anatomical structure; GO:0005737 cytoplasm; GO:0005739 mitochondrion; GO:0043226 organelle; GO:0043227 membrane-bounded organelle; GO:0043229 intracellular organelle; GO:0043231 intracellular membrane-bounded organelle;	GO:0003676 nucleic acid binding; GO:0003723 RNA binding; GO:0003724 RNA helicase activity; GO:0003729 mRNA binding; GO:0003824 catalytic activity; GO:0004386 helicase activity; GO:0005488 binding; GO:0008186 ATP-dependent activity, acting on RNA; GO:0016462 pyrophosphatase activity; GO:0016787 hydrolase activity; GO:0016817 hydrolase activity, acting on acid anhydrides; GO:0016818 hydrolase activ…	PF05773; PF00270; PF00271; PF04408; PF07717	PF05773 RWD domain; PF00270 DEAD/DEAH box helicase; PF00271 Helicase conserved C-terminal domain; PF04408 Helicase associated domain (HA2); PF07717 Oligonucleotide/oligosaccharide-binding (OB)-fold	A	KOG0920	ATP-dependent RNA helicase A
Q1K5A4	NCU05133	Udp-glucose 4-epimerase OS=Neurospora crassa (strain ATCC 24698 / 74-OR23-1A / CBS 708.71 / DSM 1257 / FGSC 987) OX=367110 GN=NCU05133 PE=4 SV=1	NCU05133	1.33865	0.00496853	Up	50.548	0.944219	1.04247	1.05482	1.46151	1.29073	1.31927	cytoplasm,nucleus	K01784	galE, GALE; UDP-glucose 4-epimerase [EC:5.1.3.2]	map00052 Galactose metabolism; map00520 Amino sugar and nucleotide sugar metabolism; map01100 Metabolic pathways; map01250 Biosynthesis of nucleotide sugars						M	KOG1371	UDP-glucose 4-epimerase/UDP-sulfoquinovose synthase
Q1K5P3	NCU05089	MFS monocarboxylate transporter OS=Neurospora crassa (strain ATCC 24698 / 74-OR23-1A / CBS 708.71 / DSM 1257 / FGSC 987) OX=367110 GN=NCU05089 PE=4 SV=1	NCU05089	2.96232	0.00251598	Up	51.682	0.398326	0.605887	0.674026	1.73796	1.68856	1.54496	plasma membrane									G	KOG2504	Monocarboxylate transporter
Q1K655	NCU04583	Acetyltransferase OS=Neurospora crassa (strain ATCC 24698 / 74-OR23-1A / CBS 708.71 / DSM 1257 / FGSC 987) OX=367110 GN=NCU04583 PE=4 SV=1	NCU04583	2.28619	0.000162639	Up	28.553	0.576523	0.517771	0.615626	1.35239	1.33794	1.21886	mitochondria							PF13302	PF13302 Acetyltransferase (GNAT) domain
Q1K6J2	NCU08925	Amine oxidase OS=Neurospora crassa (strain ATCC 24698 / 74-OR23-1A / CBS 708.71 / DSM 1257 / FGSC 987) OX=367110 GN=NCU08925 PE=4 SV=2	NCU08925	1.52544	0.0495519	Up	66.423	0.783432		0.816181	1.2835		1.15662	mitochondria							PF01593	PF01593 Flavin containing amine oxidoreductase	Q	KOG0029	Amine oxidase
Q1K6J3	NCU08924	Acyl-CoA dehydrogenase OS=Neurospora crassa (strain ATCC 24698 / 74-OR23-1A / CBS 708.71 / DSM 1257 / FGSC 987) OX=367110 GN=acd-2 PE=3 SV=2	acd-2	1.30607	0.000860885	Up	58.003	0.86333	0.820794	0.78804	1.05355	1.10495	1.07031	cytoplasm							PF00173; PF02771; PF02770; PF00441	PF00173 Cytochrome b5-like Heme/Steroid binding domain; PF02771 Acyl-CoA dehydrogenase, N-terminal domain; PF02770 Acyl-CoA dehydrogenase, middle domain; PF00441 Acyl-CoA dehydrogenase, C-terminal domain	C	KOG0537	Cytochrome b5
Q1K6L7	NCU01424	DUF636 domain-containing protein OS=Neurospora crassa (strain ATCC 24698 / 74-OR23-1A / CBS 708.71 / DSM 1257 / FGSC 987) OX=367110 GN=NCU01424 PE=3 SV=1	NCU01424	1.47627	8.77857e-05	Up	15.064	0.72147	0.707119	0.741102	1.02922	1.103	1.07082	cytoplasm							PF04828	PF04828 Glutathione-dependent formaldehyde-activating enzyme
Q1K758	NCU01144	Uncharacterized protein OS=Neurospora crassa (strain ATCC 24698 / 74-OR23-1A / CBS 708.71 / DSM 1257 / FGSC 987) OX=367110 GN=NCU01144 PE=4 SV=1	NCU01144	2.11921	0.00432983	Up	55.612	0.561061	0.616783	0.798536	1.52311	1.47092	1.19434	nucleus
Q1K7D7	NCU04195	Purine-cytosine permease FCY21 OS=Neurospora crassa (strain ATCC 24698 / 74-OR23-1A / CBS 708.71 / DSM 1257 / FGSC 987) OX=367110 GN=NCU04195 PE=3 SV=1	NCU04195	0.685017	0.000755802	Down	55.067	1.54588	1.47039	1.62293	1.10989	1.06466	1.00338	plasma membrane
Q1K7I2	NCU04265	Invertase OS=Neurospora crassa (strain ATCC 24698 / 74-OR23-1A / CBS 708.71 / DSM 1257 / FGSC 987) OX=367110 GN=inv PE=3 SV=1	inv	1.37208	0.0078271	Up	75.301	0.573046	0.658457	0.679075	0.823236	0.862194	0.936036	extracellular	K03332	fruA; fructan beta-fructosidase [EC:3.2.1.80]	map00051 Fructose and mannose metabolism				PF00251; PF08244	PF00251 Glycosyl hydrolases family 32 N-terminal domain; PF08244 Glycosyl hydrolases family 32 C terminal	G	KOG0228	Beta-fructofuranosidase (invertase)
Q1K7W7	NCU01297	Related to CLOCK protein(predicted) OS=Neurospora crassa (strain ATCC 24698 / 74-OR23-1A / CBS 708.71 / DSM 1257 / FGSC 987) OX=367110 GN=NCU01297 PE=4 SV=1	NCU01297	0.531379	0.00381229	Down	52.805	1.73808	1.32298	1.36161	0.713765	0.766343	0.870005	extracellular
Q1K7Z9	NCU03696	Nitroreductase OS=Neurospora crassa (strain ATCC 24698 / 74-OR23-1A / CBS 708.71 / DSM 1257 / FGSC 987) OX=367110 GN=NCU03696 PE=4 SV=2	NCU03696	1.39036	0.000208862	Up	29.515	0.90159	0.960457	0.905003	1.26327	1.26193	1.32199	mitochondria	K07078	K07078; uncharacterized protein		GO:0006950 response to stress; GO:0006979 response to oxidative stress; GO:0008152 metabolic process; GO:0009892 negative regulation of metabolic process; GO:0009987 cellular process; GO:0010565 regulation of cellular ketone metabolic process; GO:0019216 regulation of lipid metabolic process; GO:0019217 regulation of fatty acid metabolic process; GO:0019222 regulation of metabolic process; GO:003…	GO:0005622 intracellular anatomical structure; GO:0005634 nucleus; GO:0005737 cytoplasm; GO:0043226 organelle; GO:0043227 membrane-bounded organelle; GO:0043229 intracellular organelle; GO:0043231 intracellular membrane-bounded organelle;	GO:0003824 catalytic activity; GO:0016491 oxidoreductase activity; GO:0016651 oxidoreductase activity, acting on NAD(P)H; GO:0016657 oxidoreductase activity, acting on NAD(P)H, nitrogenous group as acceptor;	PF00881	PF00881 Nitroreductase family
Q1K883	NCU01092	3-oxoacyl-(Acyl-carrier-protein) reductase OS=Neurospora crassa (strain ATCC 24698 / 74-OR23-1A / CBS 708.71 / DSM 1257 / FGSC 987) OX=367110 GN=NCU01092 PE=3 SV=1	NCU01092	0.729424	0.00209031	Down	32.464	0.870465	0.870765	0.799789	0.576613	0.631988	0.64488	mitochondria							PF13561	PF13561 Enoyl-(Acyl carrier protein) reductase	R	KOG0725	Reductases with broad range of substrate specificities
Q1K8A0	NCU01070	Peptidyl-tRNA hydrolase OS=Neurospora crassa (strain ATCC 24698 / 74-OR23-1A / CBS 708.71 / DSM 1257 / FGSC 987) OX=367110 GN=NCU01070 PE=4 SV=2	NCU01070	2.44062	0.000185529	Up	22.075	0.563574	0.645717	0.520248	1.45094	1.34197	1.42823	mitochondria	K01056	PTH1, pth, spoVC; peptidyl-tRNA hydrolase, PTH1 family [EC:3.1.1.29]		GO:0006412 translation; GO:0006518 peptide metabolic process; GO:0006807 nitrogen compound metabolic process; GO:0008152 metabolic process; GO:0009058 biosynthetic process; GO:0009059 macromolecule biosynthetic process; GO:0009987 cellular process; GO:0010467 gene expression; GO:0019538 protein metabolic process; GO:0032543 mitochondrial translation; GO:0034641 cellular nitrogen compound metaboli…	GO:0005622 intracellular anatomical structure; GO:0005737 cytoplasm; GO:0005739 mitochondrion; GO:0043226 organelle; GO:0043227 membrane-bounded organelle; GO:0043229 intracellular organelle; GO:0043231 intracellular membrane-bounded organelle;	GO:0003824 catalytic activity; GO:0004045 aminoacyl-tRNA hydrolase activity; GO:0016787 hydrolase activity; GO:0016788 hydrolase activity, acting on ester bonds; GO:0052689 carboxylic ester hydrolase activity; GO:0140098 catalytic activity, acting on RNA; GO:0140101 catalytic activity, acting on a tRNA;	PF01195	PF01195 Peptidyl-tRNA hydrolase	J	KOG2255	Peptidyl-tRNA hydrolase
Q1K8F1	NCU06558	D-amino-acid oxidase OS=Neurospora crassa (strain ATCC 24698 / 74-OR23-1A / CBS 708.71 / DSM 1257 / FGSC 987) OX=367110 GN=NCU06558 PE=3 SV=2	NCU06558	2.88516	1.42099e-05	Up	40.873	0.533606	0.484195	0.540706	1.49364	1.56103	1.44187	cytoplasm	K00273	DAO, aao; D-amino-acid oxidase [EC:1.4.3.3]	map00260 Glycine, serine and threonine metabolism; map00311 Penicillin and cephalosporin biosynthesis; map00330 Arginine and proline metabolism; map00470 D-Amino acid metabolism; map01100 Metabolic pathways; map01110 Biosynthesis of secondary metabolites; map04146 Peroxisome				PF01266	PF01266 FAD dependent oxidoreductase	E	KOG3923	D-aspartate oxidase
Q1K8W6	NCU08701	Fibronectin type-III domain-containing protein OS=Neurospora crassa (strain ATCC 24698 / 74-OR23-1A / CBS 708.71 / DSM 1257 / FGSC 987) OX=367110 GN=NCU08701 PE=4 SV=2	NCU08701	1.46541	0.00128702	Up	144.49	0.90776	0.915528	0.826074	1.26372	1.2365	1.38218	cytoplasm
Q1K927	NCU00790	Potassium transporter hak-1 OS=Neurospora crassa (strain ATCC 24698 / 74-OR23-1A / CBS 708.71 / DSM 1257 / FGSC 987) OX=367110 GN=hak-1 PE=4 SV=1	hak-1	0.683551	0.000137954	Down	95.54	1.26792	1.30264	1.22665	0.857933	0.898442	0.839215	plasma membrane	K03549	kup; KUP system potassium uptake protein
Q7RW96	NCU07232	Heat shock protein 30 OS=Neurospora crassa (strain ATCC 24698 / 74-OR23-1A / CBS 708.71 / DSM 1257 / FGSC 987) OX=367110 GN=NCU07232 PE=3 SV=2	NCU07232	0.715502	0.039205	Down	30.98	1.06981	1.04223	1.38343	0.923828	0.746276	0.830917	mitochondria							PF00011	PF00011 Hsp20/alpha crystallin family	O	KOG0710	Molecular chaperone (small heat-shock protein Hsp26/Hsp42)
Q7RWE5	NCU06413	NCU06413-like protein(predicted) OS=Neurospora crassa (strain ATCC 24698 / 74-OR23-1A / CBS 708.71 / DSM 1257 / FGSC 987) OX=367110 GN=NCU06413 PE=4 SV=1	NCU06413	0.475868	1.99454e-06	Down	83.235	1.67649	1.69346	1.66371	0.799627	0.82146	0.77427	cytoplasm
Q7RWG6	NCU04542	Infection structure specific protein OS=Neurospora crassa (strain ATCC 24698 / 74-OR23-1A / CBS 708.71 / DSM 1257 / FGSC 987) OX=367110 GN=NCU04542 PE=4 SV=1	NCU04542	1.79988	0.00340399	Up	22.707	0.629345	0.770864	0.555716	1.19814	1.16582	1.15648	extracellular
Q7RX34	NCU04342	CENP-V/GFA domain-containing protein OS=Neurospora crassa (strain ATCC 24698 / 74-OR23-1A / CBS 708.71 / DSM 1257 / FGSC 987) OX=367110 GN=NCU04342 PE=3 SV=2	NCU04342	1.40657	0.000156443	Up	35.778	0.714567	0.679633	0.671011	0.996126	0.963789	0.944951	cytoplasm									S	KOG4192	Uncharacterized conserved protein
Q7RXN7	NCU05134	Podospora anserina S mat+ genomic DNA chromosome 4, supercontig 1(predicted) OS=Neurospora crassa (strain ATCC 24698 / 74-OR23-1A / CBS 708.71 / DSM 1257 / FGSC 987) OX=367110 GN=NCU05134 PE=4 SV=3	NCU05134	1.52247	0.00988747	Up	12.681	0.667401	0.83526	0.876682	1.27872	1.12325	1.22051	extracellular
Q7RY37	NCU04526	SGNH hydrolase-type esterase domain-containing protein OS=Neurospora crassa (strain ATCC 24698 / 74-OR23-1A / CBS 708.71 / DSM 1257 / FGSC 987) OX=367110 GN=NCU04526 PE=4 SV=1	NCU04526	1.64201	0.00270226	Up	29.866	0.616678	0.642193	0.779687	1.06926	1.15202	1.12605	extracellular							PF13472	PF13472 GDSL-like Lipase/Acylhydrolase family
Q7RYA2	NCU00003	Usp domain-containing protein(predicted) OS=Neurospora crassa (strain ATCC 24698 / 74-OR23-1A / CBS 708.71 / DSM 1257 / FGSC 987) OX=367110 GN=NCU00003 PE=4 SV=2	NCU00003	1.42866	0.025782	Up	23.423	0.976481	0.81351	0.764809	1.0471	1.29475	1.30809	nucleus
Q7RYC0	NCU04487	Uncharacterized protein OS=Neurospora crassa (strain ATCC 24698 / 74-OR23-1A / CBS 708.71 / DSM 1257 / FGSC 987) OX=367110 GN=NCU04487 PE=4 SV=1	NCU04487	0.700666	0.000986795	Down	31.109	1.34769	1.29779	1.22367	0.852322	0.915123	0.943544	cytoplasm
Q7RYZ9	NCU06416	Thymine dioxygenase OS=Neurospora crassa (strain ATCC 24698 / 74-OR23-1A / CBS 708.71 / DSM 1257 / FGSC 987) OX=367110 GN=NCU06416 PE=1 SV=1	NCU06416	0.748232	0.00830306	Down	37.277	1.40119	1.27892	1.15461	0.922617	0.960478	0.986164	cytoplasm									QR	KOG0143	Iron/ascorbate family oxidoreductases
Q7RZ65	NCU04409	Ankyrin repeat protein OS=Neurospora crassa (strain ATCC 24698 / 74-OR23-1A / CBS 708.71 / DSM 1257 / FGSC 987) OX=367110 GN=NCU04409 PE=4 SV=1	NCU04409	1.95775	0.000977887	Up	22.384	0.671667	0.574854	0.715853	1.33744	1.33042	1.17398	cytoplasm	K06867	K06867; uncharacterized protein							R	KOG0504	FOG: Ankyrin repeat
Q7RZZ0	NCU09532	L-threo-3-deoxy-hexulosonate aldolase OS=Neurospora crassa (strain ATCC 24698 / 74-OR23-1A / CBS 708.71 / DSM 1257 / FGSC 987) OX=367110 GN=NCU09532 PE=3 SV=1	NCU09532	0.768823	0.000753252	Down	34.992	0.771153	0.78642	0.792788	0.584826	0.58664	0.635545	cytoplasm	K18103	GAAC, LGA1; L-threo-3-deoxy-hexylosonate aldolase [EC:4.1.2.54]	map00040 Pentose and glucuronate interconversions; map01100 Metabolic pathways				PF00701	PF00701 Dihydrodipicolinate synthetase family
Q7S058	NCU09536	Reverse transcriptase domain-containing protein OS=Neurospora crassa (strain ATCC 24698 / 74-OR23-1A / CBS 708.71 / DSM 1257 / FGSC 987) OX=367110 GN=NCU09536 PE=4 SV=2	NCU09536	3.73592	1.43716e-06	Up	110.16	0.332592	0.358351	0.337178	1.28072	1.32016	1.2401	mitochondria
Q7S0C0	NCU07363	Podospora anserina S mat+ genomic DNA chromosome 1, supercontig 4(predicted) OS=Neurospora crassa (strain ATCC 24698 / 74-OR23-1A / CBS 708.71 / DSM 1257 / FGSC 987) OX=367110 GN=NCU07363 PE=4 SV=1	NCU07363	0.760803	0.00148617	Down	38.831	1.12542	1.05018	1.00052	0.795607	0.817887	0.802915	plasma membrane
Q7S0H0	NCU09841	Phosphotyrosine protein phosphatase OS=Neurospora crassa (strain ATCC 24698 / 74-OR23-1A / CBS 708.71 / DSM 1257 / FGSC 987) OX=367110 GN=NCU09841 PE=3 SV=1	NCU09841	0.727205	1.54605e-06	Down	18.325	1.22475	1.21639	1.24319	0.896824	0.894936	0.887501	cytoplasm,mitochondria	K14394	ACP1; low molecular weight phosphotyrosine protein phosphatase [EC:3.1.3.2 3.1.3.48]	map00730 Thiamine metabolism; map00740 Riboflavin metabolism; map01100 Metabolic pathways	GO:0006464 cellular protein modification process; GO:0006470 protein dephosphorylation; GO:0006793 phosphorus metabolic process; GO:0006796 phosphate-containing compound metabolic process; GO:0006807 nitrogen compound metabolic process; GO:0008152 metabolic process; GO:0009987 cellular process; GO:0016311 dephosphorylation; GO:0019538 protein metabolic process; GO:0023052 signaling; GO:0035335 pe…	GO:0005622 intracellular anatomical structure; GO:0005634 nucleus; GO:0005737 cytoplasm; GO:0043226 organelle; GO:0043227 membrane-bounded organelle; GO:0043229 intracellular organelle; GO:0043231 intracellular membrane-bounded organelle;	GO:0003824 catalytic activity; GO:0004721 phosphoprotein phosphatase activity; GO:0004725 protein tyrosine phosphatase activity; GO:0004726 non-membrane spanning protein tyrosine phosphatase activity; GO:0016787 hydrolase activity; GO:0016788 hydrolase activity, acting on ester bonds; GO:0016791 phosphatase activity; GO:0042578 phosphoric ester hydrolase activity; GO:0140096 catalytic activity, a…	PF01451	PF01451 Low molecular weight phosphotyrosine protein phosphatase	T	KOG3217	Protein tyrosine phosphatase
Q7S0V5	NCU07737	Salicylate hydroxylase OS=Neurospora crassa (strain ATCC 24698 / 74-OR23-1A / CBS 708.71 / DSM 1257 / FGSC 987) OX=367110 GN=NCU07737 PE=4 SV=1	NCU07737	0.607614	0.000550962	Down	48.837	1.45171	1.31881	1.43524	0.858197	0.905969	0.79131	cytoplasm									CR	KOG2614	Kynurenine 3-monooxygenase and related flavoprotein monooxygenases
Q7S0V6	NCU07736	PEP5 OS=Neurospora crassa (strain ATCC 24698 / 74-OR23-1A / CBS 708.71 / DSM 1257 / FGSC 987) OX=367110 GN=NCU07736 PE=4 SV=1	NCU07736	0.542722	0.000201703	Down	63.422	1.48098	1.63393	1.51882	0.900665	0.803746	0.810416	plasma membrane									R	KOG0254	Predicted transporter (major facilitator superfamily)
Q7S142	NCU09914	N-acetyltransferase domain-containing protein OS=Neurospora crassa (strain ATCC 24698 / 74-OR23-1A / CBS 708.71 / DSM 1257 / FGSC 987) OX=367110 GN=NCU09914 PE=4 SV=1	NCU09914	2.92025	0.000387557	Up	24.366	0.566736	0.426192	0.569984	1.45937	1.55444	1.55027	mitochondria
Q7S1H3	NCU09498	CBM-cenC domain-containing protein OS=Neurospora crassa (strain ATCC 24698 / 74-OR23-1A / CBS 708.71 / DSM 1257 / FGSC 987) OX=367110 GN=NCU09498 PE=4 SV=2	NCU09498	1.36039	0.0475235	Up	41.786	0.896885	1.01046	0.96839	1.54722	1.09623	1.26867	extracellular
Q7S1Q2	NCU09513	GTP-binding protein 1 OS=Neurospora crassa (strain ATCC 24698 / 74-OR23-1A / CBS 708.71 / DSM 1257 / FGSC 987) OX=367110 GN=NCU09513 PE=4 SV=1	NCU09513	1.60368	6.23719e-05	Up	70.533	0.779386	0.773778	0.717468	1.22507	1.20269	1.21361	cytoplasm	K24887	GTPBP1; GTP-binding protein 1					PF00009; PF03144	PF00009 Elongation factor Tu GTP binding domain; PF03144 Elongation factor Tu domain 2	R	KOG0463	GTP-binding protein GP-1
Q7S1V2	NCU05969	Endo-1,4-beta-glucanase OS=Neurospora crassa (strain ATCC 24698 / 74-OR23-1A / CBS 708.71 / DSM 1257 / FGSC 987) OX=367110 GN=gh61-9 PE=3 SV=1	gh61-9	0.648111	0.000983374	Down	35.134	1.13846	1.0531	0.960325	0.682813	0.670316	0.68964	extracellular	K19356	E1.14.99.54; lytic cellulose monooxygenase (C1-hydroxylating) [EC:1.14.99.54]
Q7S240	NCU09874	Oligopeptide transporter OS=Neurospora crassa (strain ATCC 24698 / 74-OR23-1A / CBS 708.71 / DSM 1257 / FGSC 987) OX=367110 GN=NCU09874 PE=3 SV=2	NCU09874	0.737557	0.00630749	Down	80.719	1.27213	1.13248	1.0875	0.803515	0.873036	0.899078	plasma membrane
Q7S275	NCU09648	Aldehyde dehydrogenase OS=Neurospora crassa (strain ATCC 24698 / 74-OR23-1A / CBS 708.71 / DSM 1257 / FGSC 987) OX=367110 GN=NCU09648 PE=3 SV=3	NCU09648	0.704708	0.00018236	Down	52.949	1.41776	1.36392	1.37818	0.932164	0.993429	1.0059	cytoplasm									C	KOG2450	Aldehyde dehydrogenase
Q7S289	NCU09403	NmrA family protein OS=Neurospora crassa (strain ATCC 24698 / 74-OR23-1A / CBS 708.71 / DSM 1257 / FGSC 987) OX=367110 GN=NCU09403 PE=4 SV=1	NCU09403	0.721027	0.0193106	Down	33.758	0.966772		1.0329	0.70299		0.738825	mitochondria
Q7S2N2	NCU09356	Geranylgeranyl pyrophosphate synthetase OS=Neurospora crassa (strain ATCC 24698 / 74-OR23-1A / CBS 708.71 / DSM 1257 / FGSC 987) OX=367110 GN=NCU09356 PE=4 SV=1	NCU09356	0.735369	0.00196347	Down	61.69	1.17114	1.3175	1.20263	0.945278	0.895116	0.874052	nucleus
Q7S2T4	NCU09041	L-xylulose reductase OS=Neurospora crassa (strain ATCC 24698 / 74-OR23-1A / CBS 708.71 / DSM 1257 / FGSC 987) OX=367110 GN=NCU09041 PE=4 SV=2	NCU09041	0.662903	1.58697e-05	Down	36.675	1.2364	1.24505	1.21059	0.837634	0.812369	0.797459	mitochondria	K17742	SOU1; sorbose reductase [EC:1.1.1.289]	map00051 Fructose and mannose metabolism; map01100 Metabolic pathways				PF13561	PF13561 Enoyl-(Acyl carrier protein) reductase	R	KOG0725	Reductases with broad range of substrate specificities
Q7S333	NCU09182	Stress responsive A/B barrel domain-containing protein OS=Neurospora crassa (strain ATCC 24698 / 74-OR23-1A / CBS 708.71 / DSM 1257 / FGSC 987) OX=367110 GN=NCU09182 PE=4 SV=1	NCU09182	1.66963	0.00207016	Up	18.059	0.609493	0.759768	0.623378	1.15248	1.07966	1.09483	extracellular							PF07876	PF07876 Stress responsive A/B Barrel Domain
Q7S346	NCU09169	NmrA family transcriptional regulator OS=Neurospora crassa (strain ATCC 24698 / 74-OR23-1A / CBS 708.71 / DSM 1257 / FGSC 987) OX=367110 GN=NCU09169 PE=4 SV=1	NCU09169	1.36289	0.00058482	Up	35.444	0.619634	0.645852	0.610593	0.891593	0.851438	0.813864	cytoplasm
Q7S347	NCU09168	Uncharacterized protein OS=Neurospora crassa (strain ATCC 24698 / 74-OR23-1A / CBS 708.71 / DSM 1257 / FGSC 987) OX=367110 GN=NCU09168 PE=4 SV=1	NCU09168	1.41185	0.0129882	Up	68.207	0.643785	0.793761	0.656034	0.904748	0.98886	1.06221	cytoplasm
Q7S348	NCU09167	Vegetative incompatibility protein HET-E-1-like protein 20(predicted) OS=Neurospora crassa (strain ATCC 24698 / 74-OR23-1A / CBS 708.71 / DSM 1257 / FGSC 987) OX=367110 GN=NCU09167 PE=4 SV=1	NCU09167	1.4741	0.00148825	Up	128.18	0.685468	0.733899	0.748571	0.983117	1.07679	1.13586	plasma membrane
Q7S380	NCU04865	Polyketide synthase 3 OS=Neurospora crassa (strain ATCC 24698 / 74-OR23-1A / CBS 708.71 / DSM 1257 / FGSC 987) OX=367110 GN=pks-3 PE=4 SV=2	pks-3	1.35055	0.0105607	Up	281.24	1.06855	1.0208	0.98217	1.2222	1.49168	1.43435	cytoskeleton							PF00109; PF02801; PF00698; PF14765; PF08242; PF13602; PF00550	PF00109 Beta-ketoacyl synthase, N-terminal domain; PF02801 Beta-ketoacyl synthase, C-terminal domain; PF00698 Acyl transferase domain; PF14765 Polyketide synthase dehydratase; PF08242 Methyltransferase domain; PF13602 Zinc-binding dehydrogenase; PF00550 Phosphopantetheine attachment site	I	KOG1202	Animal-type fatty acid synthase and related proteins
Q7S389	NCU04855	C2HC5 finger protein OS=Neurospora crassa (strain ATCC 24698 / 74-OR23-1A / CBS 708.71 / DSM 1257 / FGSC 987) OX=367110 GN=NCU04855 PE=4 SV=1	NCU04855	2.20912	0.000167046	Up	62.053	0.544014	0.653562	0.570734	1.28987	1.26539	1.35114	nucleus				GO:0006355 regulation of transcription, DNA-templated; GO:0006357 regulation of transcription by RNA polymerase II; GO:0009889 regulation of biosynthetic process; GO:0009891 positive regulation of biosynthetic process; GO:0009893 positive regulation of metabolic process; GO:0010468 regulation of gene expression; GO:0010556 regulation of macromolecule biosynthetic process; GO:0010557 positive regu…	GO:0005622 intracellular anatomical structure; GO:0005634 nucleus; GO:0005737 cytoplasm; GO:0005739 mitochondrion; GO:0032991 protein-containing complex; GO:0043226 organelle; GO:0043227 membrane-bounded organelle; GO:0043229 intracellular organelle; GO:0043231 intracellular membrane-bounded organelle; GO:0099053 activating signal cointegrator 1 complex;	GO:0003712 transcription coregulator activity; GO:0003713 transcription coactivator activity; GO:0005488 binding; GO:0008270 zinc ion binding; GO:0043167 ion binding; GO:0043169 cation binding; GO:0046872 metal ion binding; GO:0046914 transition metal ion binding; GO:0140110 transcription regulator activity;	PF06221	PF06221 Putative zinc finger motif, C2HC5-type	K	KOG2845	Activating signal cointegrator 1
Q7S3E1	NCU06912	Ecp2 effector protein domain-containing protein OS=Neurospora crassa (strain ATCC 24698 / 74-OR23-1A / CBS 708.71 / DSM 1257 / FGSC 987) OX=367110 GN=NCU06912 PE=4 SV=2	NCU06912	0.704613	0.00186729	Down	21.997	1.38076	1.35376	1.23205	0.873193	0.949958	0.971752	extracellular
Q7S3G0	NCU06893	CUE domain-containing protein OS=Neurospora crassa (strain ATCC 24698 / 74-OR23-1A / CBS 708.71 / DSM 1257 / FGSC 987) OX=367110 GN=NCU06893 PE=4 SV=1	NCU06893	2.26012	2.15582e-06	Up	77.156	0.602155	0.565799	0.594013	1.32082	1.3446	1.31684	extracellular	K18667	ASCC2; activating signal cointegrator complex subunit 2					PF02845	PF02845 CUE domain
Q7S3H8	NCU06875	Mog1p/PsbP-like protein OS=Neurospora crassa (strain ATCC 24698 / 74-OR23-1A / CBS 708.71 / DSM 1257 / FGSC 987) OX=367110 GN=NCU06875 PE=3 SV=1	NCU06875	1.41402	1.51165e-06	Up	22.662	0.831765	0.815372	0.832831	1.16255	1.17702	1.16714	cytoskeleton							PF04603	PF04603 Ran-interacting Mog1 protein
Q7S3L7	NCU08226	Glycosyltransferase 2-like domain-containing protein OS=Neurospora crassa (strain ATCC 24698 / 74-OR23-1A / CBS 708.71 / DSM 1257 / FGSC 987) OX=367110 GN=NCU08226 PE=4 SV=3	NCU08226	2.21021	7.15888e-05	Up	75.383	0.863737	0.865593	0.868437	1.84856	2.09394	1.79911	plasma membrane
Q7S3S5	NCU04942	Methionine permease OS=Neurospora crassa (strain ATCC 24698 / 74-OR23-1A / CBS 708.71 / DSM 1257 / FGSC 987) OX=367110 GN=NCU04942 PE=4 SV=1	NCU04942	1.50309	0.000687537	Up	58.138	0.930737	0.879925	0.855767	1.25323	1.34001	1.41466	plasma membrane									E	KOG1287	Amino acid transporters
Q7S406	NCU05899	Flotillin domain-containing protein OS=Neurospora crassa (strain ATCC 24698 / 74-OR23-1A / CBS 708.71 / DSM 1257 / FGSC 987) OX=367110 GN=NCU05899 PE=3 SV=1	NCU05899	1.33968	0.00254118	Up	58.209	0.85346	0.925338	0.838739	1.23701	1.11144	1.1582	cytoskeleton	K07192	FLOT; flotillin							UZ	KOG2668	Flotillins
Q7S411	NCU02344	Fungal cellulose binding domain-containing protein OS=Neurospora crassa (strain ATCC 24698 / 74-OR23-1A / CBS 708.71 / DSM 1257 / FGSC 987) OX=367110 GN=NCU02344 PE=3 SV=1	NCU02344	0.670088	0.0304666	Down	29.705	0.991516	1.01653	0.910179	0.808324	0.612844	0.534302	extracellular
Q7S435	NCU02244	C2 domain-containing protein OS=Neurospora crassa (strain ATCC 24698 / 74-OR23-1A / CBS 708.71 / DSM 1257 / FGSC 987) OX=367110 GN=NCU02244 PE=4 SV=2	NCU02244	1.36906	2.39087e-05	Up	67.007	0.872352	0.856739	0.862179	1.16098	1.2126	1.17404	nucleus							PF00168	PF00168 C2 domain
Q7S484	NCU06088	Translation machinery-associated protein 16 OS=Neurospora crassa (strain ATCC 24698 / 74-OR23-1A / CBS 708.71 / DSM 1257 / FGSC 987) OX=367110 GN=NCU06088 PE=3 SV=1	NCU06088	0.725644	0.000222457	Down	21.02	1.47687	1.3946	1.50653	1.03815	1.06546	1.07326	nucleus	K14860	TMA16; translation machinery-associated protein 16			GO:0005622 intracellular anatomical structure; GO:0005634 nucleus; GO:0043226 organelle; GO:0043227 membrane-bounded organelle; GO:0043229 intracellular organelle; GO:0043231 intracellular membrane-bounded organelle;
Q7S4B0	NCU08183	Methyltransferase type 11 domain-containing protein OS=Neurospora crassa (strain ATCC 24698 / 74-OR23-1A / CBS 708.71 / DSM 1257 / FGSC 987) OX=367110 GN=NCU08183 PE=4 SV=2	NCU08183	2.86514	6.83663e-05	Up	31.869	0.497124	0.497384	0.420678	1.33413	1.30006	1.42051	peroxisome							PF08241	PF08241 Methyltransferase domain
Q7S4H9	NCU08171	Anchored cell wall protein 12 OS=Neurospora crassa (strain ATCC 24698 / 74-OR23-1A / CBS 708.71 / DSM 1257 / FGSC 987) OX=367110 GN=acw-12 PE=4 SV=1	acw-12	2.2184	0.00134068	Up	42.449	0.480574	0.643168	0.481542	1.24948	1.18097	1.13071	extracellular									QI	KOG0157	Cytochrome P450 CYP4/CYP19/CYP26 subfamilies
Q7S4P4	NCU02390	Podospora anserina S mat+ genomic DNA chromosome 5, supercontig 6(predicted) OS=Neurospora crassa (strain ATCC 24698 / 74-OR23-1A / CBS 708.71 / DSM 1257 / FGSC 987) OX=367110 GN=NCU02390 PE=4 SV=1	NCU02390	1.68874	0.0084354	Up	11.834	0.522462	0.760437	0.62069	1.07263	1.02983	1.11221	plasma membrane
Q7S4R7	NCU05755	PPPDE domain-containing protein OS=Neurospora crassa (strain ATCC 24698 / 74-OR23-1A / CBS 708.71 / DSM 1257 / FGSC 987) OX=367110 GN=NCU05755 PE=4 SV=1	NCU05755	1.38017	0.00853099	Up	25.34	1.03066	0.926067	0.906928	1.23728	1.25339	1.46167	cytoplasm
Q7S4W3	NCU02363	RTA1 domain-containing protein OS=Neurospora crassa (strain ATCC 24698 / 74-OR23-1A / CBS 708.71 / DSM 1257 / FGSC 987) OX=367110 GN=NCU02363 PE=4 SV=2	NCU02363	1.62885	0.00216646	Up	39.873	0.619569	0.767213	0.627271	1.11655	1.0887	1.07534	plasma membrane
Q7S5B3	NCU02251	Questionable protein OS=Neurospora crassa (strain ATCC 24698 / 74-OR23-1A / CBS 708.71 / DSM 1257 / FGSC 987) OX=367110 GN=NCU02251 PE=4 SV=1	NCU02251	4.14206	0.000222241	Up	16.957	0.471225	0.327085	0.355291	1.5236	1.64952	1.60517	cytoplasm
Q7S5K2	NCU05841	UMTA OS=Neurospora crassa (strain ATCC 24698 / 74-OR23-1A / CBS 708.71 / DSM 1257 / FGSC 987) OX=367110 GN=NCU05841 PE=4 SV=1	NCU05841	0.746371	0.000561347	Down	43.028	1.26437	1.17393	1.21731	0.893038	0.945958	0.889451	cytoplasm							PF13489	PF13489 Methyltransferase domain
Q7S5S3	NCU09798	Aryl-alcohol dehydrogenase OS=Neurospora crassa (strain ATCC 24698 / 74-OR23-1A / CBS 708.71 / DSM 1257 / FGSC 987) OX=367110 GN=NCU09798 PE=3 SV=2	NCU09798	0.665723	9.36263e-05	Down	66.193	1.28589	1.19121	1.20016	0.803848	0.817038	0.827143	cytoplasm							PF00732; PF05199	PF00732 GMC oxidoreductase; PF05199 GMC oxidoreductase	R	KOG1238	Glucose dehydrogenase/choline dehydrogenase/mandelonitrile lyase (GMC oxidoreductase family)
Q7S665	NCU07110	F-box domain-containing protein OS=Neurospora crassa (strain ATCC 24698 / 74-OR23-1A / CBS 708.71 / DSM 1257 / FGSC 987) OX=367110 GN=NCU07110 PE=4 SV=1	NCU07110	1.46301	1.76034e-05	Up	62.821	0.858025	0.846617	0.841933	1.27508	1.21174	1.23883	cytoplasm,nucleus							PF00646	PF00646 F-box domain
Q7S8C1	NCU05264	Pyrimidine 5'-nucleotidase OS=Neurospora crassa (strain ATCC 24698 / 74-OR23-1A / CBS 708.71 / DSM 1257 / FGSC 987) OX=367110 GN=NCU05264 PE=4 SV=1	NCU05264	2.44609	0.000116049	Up	28.338	0.52179	0.576052	0.468155	1.27466	1.27033	1.28559	cytoplasm	K18551	SDT1; pyrimidine and pyridine-specific 5'-nucleotidase [EC:3.1.3.-]	map00760 Nicotinate and nicotinamide metabolism; map01100 Metabolic pathways	GO:0006139 nucleobase-containing compound metabolic process; GO:0006206 pyrimidine nucleobase metabolic process; GO:0006725 cellular aromatic compound metabolic process; GO:0006753 nucleoside phosphate metabolic process; GO:0006793 phosphorus metabolic process; GO:0006796 phosphate-containing compound metabolic process; GO:0006807 nitrogen compound metabolic process; GO:0006950 response to stress…	GO:0005622 intracellular anatomical structure; GO:0005634 nucleus; GO:0005737 cytoplasm; GO:0043226 organelle; GO:0043227 membrane-bounded organelle; GO:0043229 intracellular organelle; GO:0043231 intracellular membrane-bounded organelle;	GO:0003824 catalytic activity; GO:0008252 nucleotidase activity; GO:0008253 5'-nucleotidase activity; GO:0016787 hydrolase activity; GO:0016788 hydrolase activity, acting on ester bonds; GO:0016791 phosphatase activity; GO:0042578 phosphoric ester hydrolase activity; GO:0052642 lysophosphatidic acid phosphatase activity;			R	KOG3109	Haloacid dehalogenase-like hydrolase
Q7S8H3	NCU05160	ATP-dependent Zn protease OS=Neurospora crassa (strain ATCC 24698 / 74-OR23-1A / CBS 708.71 / DSM 1257 / FGSC 987) OX=367110 GN=NCU05160 PE=4 SV=2	NCU05160	1.44706	5.49e-05	Up	55.274	0.665867	0.710179	0.701386	1.00725	0.991328	1.00758	nucleus							PF00004	PF00004 ATPase family associated with various cellular activities (AAA)	O	KOG0730	AAA+-type ATPase
Q7S8K0	NCU08267	Activating signal cointegrator 1 complex subunit 3 OS=Neurospora crassa (strain ATCC 24698 / 74-OR23-1A / CBS 708.71 / DSM 1257 / FGSC 987) OX=367110 GN=NCU08267 PE=4 SV=1	NCU08267	2.20453	6.6338e-07	Up	231.7	0.574996	0.603482	0.592212	1.29424	1.30857	1.30074	cytoplasm	K18664	SLH1; antiviral helicase SLH1 [EC:3.6.4.13]		GO:0002181 cytoplasmic translation; GO:0006139 nucleobase-containing compound metabolic process; GO:0006412 translation; GO:0006417 regulation of translation; GO:0006518 peptide metabolic process; GO:0006725 cellular aromatic compound metabolic process; GO:0006807 nitrogen compound metabolic process; GO:0008152 metabolic process; GO:0009058 biosynthetic process; GO:0009059 macromolecule biosynthe…	GO:0005622 intracellular anatomical structure; GO:0005634 nucleus; GO:0005730 nucleolus; GO:0005737 cytoplasm; GO:0010494 cytoplasmic stress granule; GO:0031974 membrane-enclosed lumen; GO:0031981 nuclear lumen; GO:0032991 protein-containing complex; GO:0035770 ribonucleoprotein granule; GO:0036464 cytoplasmic ribonucleoprotein granule; GO:0043226 organelle; GO:0043227 membrane-bounded organelle;…	GO:0003676 nucleic acid binding; GO:0003723 RNA binding; GO:0003724 RNA helicase activity; GO:0003729 mRNA binding; GO:0003824 catalytic activity; GO:0004386 helicase activity; GO:0005488 binding; GO:0008186 ATP-dependent activity, acting on RNA; GO:0016462 pyrophosphatase activity; GO:0016787 hydrolase activity; GO:0016817 hydrolase activity, acting on acid anhydrides; GO:0016818 hydrolase activ…	PF00270; PF00271	PF00270 DEAD/DEAH box helicase; PF00271 Helicase conserved C-terminal domain	A	KOG0952	DNA/RNA helicase MER3/SLH1, DEAD-box superfamily
Q7S8K8	NCU05277	Uncharacterized protein OS=Neurospora crassa (strain ATCC 24698 / 74-OR23-1A / CBS 708.71 / DSM 1257 / FGSC 987) OX=367110 GN=NCU05277 PE=4 SV=1	NCU05277	1.92624	0.000450987	Up	14.648	0.61471	0.626011	0.685402	1.11467	1.27285	1.32264	mitochondria
Q7S9R8	NCU06597	Podospora anserina S mat+ genomic DNA chromosome 6, supercontig 2(predicted) OS=Neurospora crassa (strain ATCC 24698 / 74-OR23-1A / CBS 708.71 / DSM 1257 / FGSC 987) OX=367110 GN=NCU06597 PE=4 SV=1	NCU06597	0.693041	0.0376937	Down	9.3742	0.943357	1.20746	1.14984	0.850619	0.627202	0.809667	cytoplasm,nucleus
Q7S9U2	NCU06364	GDSL lipase/acylhydrolase OS=Neurospora crassa (strain ATCC 24698 / 74-OR23-1A / CBS 708.71 / DSM 1257 / FGSC 987) OX=367110 GN=NCU06364 PE=4 SV=3	NCU06364	0.615107	0.000401145	Down	38.524	1.25425	1.29892	1.37609	0.843613	0.822654	0.750648	extracellular
Q7SAG7	NCU06983	Podospora anserina S mat+ genomic DNA chromosome 4, supercontig 4(predicted) OS=Neurospora crassa (strain ATCC 24698 / 74-OR23-1A / CBS 708.71 / DSM 1257 / FGSC 987) OX=367110 GN=NCU06983 PE=4 SV=1	NCU06983	1.43059	0.00181767	Up	44.629	0.919768	0.955885	1.07304	1.44915	1.37429	1.39493	extracellular
Q7SAL9	NCU08022	Poly(A) polymerase OS=Neurospora crassa (strain ATCC 24698 / 74-OR23-1A / CBS 708.71 / DSM 1257 / FGSC 987) OX=367110 GN=NCU08022 PE=3 SV=3	NCU08022	1.72692	0.000694015	Up	69.002	0.810556	0.669676	0.748741	1.24717	1.32344	1.27863	mitochondria	K00974	cca; tRNA nucleotidyltransferase (CCA-adding enzyme) [EC:2.7.7.72 3.1.3.- 3.1.4.-]		GO:0001680 tRNA 3'-terminal CCA addition; GO:0006139 nucleobase-containing compound metabolic process; GO:0006396 RNA processing; GO:0006399 tRNA metabolic process; GO:0006725 cellular aromatic compound metabolic process; GO:0006807 nitrogen compound metabolic process; GO:0008033 tRNA processing; GO:0008152 metabolic process; GO:0009987 cellular process; GO:0010467 gene expression; GO:0016070 RNA…	GO:0005622 intracellular anatomical structure; GO:0005634 nucleus; GO:0005737 cytoplasm; GO:0005739 mitochondrion; GO:0005759 mitochondrial matrix; GO:0031974 membrane-enclosed lumen; GO:0043226 organelle; GO:0043227 membrane-bounded organelle; GO:0043229 intracellular organelle; GO:0043231 intracellular membrane-bounded organelle; GO:0043233 organelle lumen; GO:0070013 intracellular organelle lu…	GO:0003824 catalytic activity; GO:0004652 polynucleotide adenylyltransferase activity; GO:0004810 tRNA adenylyltransferase activity; GO:0016740 transferase activity; GO:0016772 transferase activity, transferring phosphorus-containing groups; GO:0016779 nucleotidyltransferase activity; GO:0052928 CTP:3'-cytidine-tRNA cytidylyltransferase activity; GO:0052929 ATP:3'-cytidine-cytidine-tRNA adenylylt…	PF01743; PF12627	PF01743 Poly A polymerase head domain; PF12627 Probable RNA and SrmB- binding site of polymerase A	J	KOG2159	tRNA nucleotidyltransferase/poly(A) polymerase
Q7SAP3	NCU07997	Podospora anserina S mat+ genomic DNA chromosome 6, supercontig 2(predicted) OS=Neurospora crassa (strain ATCC 24698 / 74-OR23-1A / CBS 708.71 / DSM 1257 / FGSC 987) OX=367110 GN=NCU07997 PE=4 SV=2	NCU07997	0.733796	0.000107366	Down	37.899	1.12051	1.08915	1.12807	0.796805	0.843829	0.80858	nucleus
Q7SB48	NCU06265	DNA ligase(predicted) OS=Neurospora crassa (strain ATCC 24698 / 74-OR23-1A / CBS 708.71 / DSM 1257 / FGSC 987) OX=367110 GN=NCU06265 PE=4 SV=1	NCU06265	0.720502	0.000770008	Down	98.423	1.10654	1.16195	1.23931	0.863742	0.824861	0.838775	nucleus	K10777	LIG4, DNL4; DNA ligase 4 [EC:6.5.1.1]	map03450 Non-homologous end-joining
Q7SBK1	NCU08549	UDP-galactose 4-epimerase OS=Neurospora crassa (strain ATCC 24698 / 74-OR23-1A / CBS 708.71 / DSM 1257 / FGSC 987) OX=367110 GN=NCU08549 PE=4 SV=1	NCU08549	0.708663	0.00288748	Down	31.491	1.02306	1.12937	1.16284	0.840576	0.756217	0.75262	cytoplasm									V	KOG1502	Flavonol reductase/cinnamoyl-CoA reductase
Q7SBN2	NCU05706	Glutathione S-transferase OS=Neurospora crassa (strain ATCC 24698 / 74-OR23-1A / CBS 708.71 / DSM 1257 / FGSC 987) OX=367110 GN=NCU05706 PE=3 SV=2	NCU05706	1.67441	0.000213003	Up	29.625	0.769319	0.679629	0.746899	1.20098	1.21394	1.26183	cytoplasm	K00799	GST, gst; glutathione S-transferase [EC:2.5.1.18]	map00480 Glutathione metabolism; map01100 Metabolic pathways	GO:0000302 response to reactive oxygen species; GO:0000303 response to superoxide; GO:0000305 response to oxygen radical; GO:0006464 cellular protein modification process; GO:0006518 peptide metabolic process; GO:0006575 cellular modified amino acid metabolic process; GO:0006749 glutathione metabolic process; GO:0006790 sulfur compound metabolic process; GO:0006801 superoxide metabolic process; G…	GO:0005622 intracellular anatomical structure; GO:0005737 cytoplasm; GO:0005739 mitochondrion; GO:0005740 mitochondrial envelope; GO:0005741 mitochondrial outer membrane; GO:0005783 endoplasmic reticulum; GO:0005886 plasma membrane; GO:0012505 endomembrane system; GO:0016020 membrane; GO:0019867 outer membrane; GO:0031090 organelle membrane; GO:0031966 mitochondrial membrane; GO:0031967 organelle…	GO:0003824 catalytic activity; GO:0004364 glutathione transferase activity; GO:0004601 peroxidase activity; GO:0004602 glutathione peroxidase activity; GO:0016209 antioxidant activity; GO:0016491 oxidoreductase activity; GO:0016684 oxidoreductase activity, acting on peroxide as acceptor; GO:0016740 transferase activity; GO:0016765 transferase activity, transferring alkyl or aryl (other than methy…	PF02798; PF14497	PF02798 Glutathione S-transferase, N-terminal domain; PF14497 Glutathione S-transferase, C-terminal domain	O	KOG0867	Glutathione S-transferase
Q7SCE8	NCU08747	Monooxygenase OS=Neurospora crassa (strain ATCC 24698 / 74-OR23-1A / CBS 708.71 / DSM 1257 / FGSC 987) OX=367110 GN=NCU08747 PE=4 SV=1	NCU08747	0.7596	0.0114739	Down	64.918	1.16881	1.00503	0.998011	0.754033	0.848233	0.807075	mitochondria							PF13450	PF13450 NAD(P)-binding Rossmann-like domain	Q	KOG1399	Flavin-containing monooxygenase
Q7SCU0	NCU00802	Podospora anserina S mat+ genomic DNA chromosome 1, supercontig 1(predicted) OS=Neurospora crassa (strain ATCC 24698 / 74-OR23-1A / CBS 708.71 / DSM 1257 / FGSC 987) OX=367110 GN=NCU00802 PE=4 SV=2	NCU00802	2.25761	1.51099e-05	Up	60.34	0.593345	0.66338	0.632857	1.43224	1.42017	1.41353	plasma membrane
Q7SD29	NCU00995	Uncharacterized protein OS=Neurospora crassa (strain ATCC 24698 / 74-OR23-1A / CBS 708.71 / DSM 1257 / FGSC 987) OX=367110 GN=NCU00995 PE=4 SV=1	NCU00995	1.58516	0.00882546	Up	15.382	0.700867	0.520958	0.672623	0.942161	1.0108	1.05005	extracellular
Q7SD61	NCU08390	N-acetyltransferase domain-containing protein OS=Neurospora crassa (strain ATCC 24698 / 74-OR23-1A / CBS 708.71 / DSM 1257 / FGSC 987) OX=367110 GN=NCU08390 PE=4 SV=1	NCU08390	2.47555	6.01557e-05	Up	26.897	0.547695	0.641843	0.628853	1.5388	1.48065	1.48207	nucleus							PF13302	PF13302 Acetyltransferase (GNAT) domain
Q7SDB2	NCU02098	G/U mismatch-specific DNA glycosylase OS=Neurospora crassa (strain ATCC 24698 / 74-OR23-1A / CBS 708.71 / DSM 1257 / FGSC 987) OX=367110 GN=NCU02098 PE=4 SV=1	NCU02098	1.75845	0.000783818	Up	42.879	0.744594	0.729617	0.614514	1.21873	1.20394	1.25024	nucleus	K20813	TDG; thymine-DNA glycosylase [EC:3.2.2.29]	map03410 Base excision repair	GO:0006139 nucleobase-containing compound metabolic process; GO:0006259 DNA metabolic process; GO:0006281 DNA repair; GO:0006284 base-excision repair; GO:0006285 base-excision repair, AP site formation; GO:0006725 cellular aromatic compound metabolic process; GO:0006807 nitrogen compound metabolic process; GO:0006950 response to stress; GO:0006974 cellular response to DNA damage stimulus; GO:0008…		GO:0000700 mismatch base pair DNA N-glycosylase activity; GO:0003824 catalytic activity; GO:0004844 uracil DNA N-glycosylase activity; GO:0008263 pyrimidine-specific mismatch base pair DNA N-glycosylase activity; GO:0016787 hydrolase activity; GO:0016798 hydrolase activity, acting on glycosyl bonds; GO:0016799 hydrolase activity, hydrolyzing N-glycosyl compounds; GO:0019104 DNA N-glycosylase acti…	PF03167	PF03167 Uracil DNA glycosylase superfamily	L	KOG4120	G/T mismatch-specific thymine DNA glycosylase
Q7SDJ8	NCU09803	Thioredoxin OS=Neurospora crassa (strain ATCC 24698 / 74-OR23-1A / CBS 708.71 / DSM 1257 / FGSC 987) OX=367110 GN=NCU09803 PE=4 SV=1	NCU09803	1.4024	3.88656e-06	Up	28.748	0.852064	0.83313	0.828093	1.17719	1.18185	1.16558	cytoplasm				GO:0006790 sulfur compound metabolic process; GO:0006807 nitrogen compound metabolic process; GO:0006873 cellular ion homeostasis; GO:0006875 cellular metal ion homeostasis; GO:0006879 cellular iron ion homeostasis; GO:0006950 response to stress; GO:0006979 response to oxidative stress; GO:0006996 organelle organization; GO:0007010 cytoskeleton organization; GO:0008104 protein localization; GO:00…	GO:0005622 intracellular anatomical structure; GO:0005634 nucleus; GO:0005737 cytoplasm; GO:0005829 cytosol; GO:0043226 organelle; GO:0043227 membrane-bounded organelle; GO:0043229 intracellular organelle; GO:0043231 intracellular membrane-bounded organelle;	GO:0003824 catalytic activity; GO:0005488 binding; GO:0005515 protein binding; GO:0008134 transcription factor binding; GO:0015036 disulfide oxidoreductase activity; GO:0015038 glutathione disulfide oxidoreductase activity; GO:0016491 oxidoreductase activity; GO:0016667 oxidoreductase activity, acting on a sulfur group of donors; GO:0051536 iron-sulfur cluster binding; GO:0051537 2 iron, 2 sulfur…	PF00085; PF00462	PF00085 Thioredoxin; PF00462 Glutaredoxin	O	KOG0911	Glutaredoxin-related protein
Q7SDU6	NCU03146	F-box protein pof7 OS=Neurospora crassa (strain ATCC 24698 / 74-OR23-1A / CBS 708.71 / DSM 1257 / FGSC 987) OX=367110 GN=NCU03146 PE=4 SV=1	NCU03146	1.81259	0.000117201	Up	65.021	0.739389	0.661529	0.712276	1.25315	1.33531	1.24189	cytoplasm	K10295	FBXO9; F-box protein 9		GO:0006464 cellular protein modification process; GO:0006508 proteolysis; GO:0006511 ubiquitin-dependent protein catabolic process; GO:0006807 nitrogen compound metabolic process; GO:0008152 metabolic process; GO:0009056 catabolic process; GO:0009057 macromolecule catabolic process; GO:0009987 cellular process; GO:0010033 response to organic substance; GO:0010498 proteasomal protein catabolic pro…	GO:0000151 ubiquitin ligase complex; GO:0005622 intracellular anatomical structure; GO:0019005 SCF ubiquitin ligase complex; GO:0031461 cullin-RING ubiquitin ligase complex; GO:0032991 protein-containing complex; GO:1902494 catalytic complex; GO:1990234 transferase complex;	GO:0005488 binding; GO:0005515 protein binding; GO:0030674 protein-macromolecule adaptor activity; GO:0060090 molecular adaptor activity;	PF12937	PF12937 F-box-like	R	KOG2997	F-box protein FBX9
Q7SE05	NCU02179	D-lactate dehydrogenase OS=Neurospora crassa (strain ATCC 24698 / 74-OR23-1A / CBS 708.71 / DSM 1257 / FGSC 987) OX=367110 GN=NCU02179 PE=4 SV=1	NCU02179	1.38925	1.0564e-06	Up	63.461	0.795752	0.789176	0.789614	1.09982	1.11128	1.08773	mitochondria	K00102	LDHD, dld; D-lactate dehydrogenase (cytochrome) [EC:1.1.2.4]	map00620 Pyruvate metabolism; map01100 Metabolic pathways	GO:0006082 organic acid metabolic process; GO:0006089 lactate metabolic process; GO:0008152 metabolic process; GO:0009056 catabolic process; GO:0009987 cellular process; GO:0016054 organic acid catabolic process; GO:0019752 carboxylic acid metabolic process; GO:0032787 monocarboxylic acid metabolic process; GO:0043436 oxoacid metabolic process; GO:0044237 cellular metabolic process; GO:0044248 ce…	GO:0005622 intracellular anatomical structure; GO:0005737 cytoplasm; GO:0005739 mitochondrion; GO:0005740 mitochondrial envelope; GO:0005743 mitochondrial inner membrane; GO:0005759 mitochondrial matrix; GO:0016020 membrane; GO:0019866 organelle inner membrane; GO:0031090 organelle membrane; GO:0031966 mitochondrial membrane; GO:0031967 organelle envelope; GO:0031974 membrane-enclosed lumen; GO:0…	GO:0003824 catalytic activity; GO:0004457 lactate dehydrogenase activity; GO:0004458 D-lactate dehydrogenase (cytochrome) activity; GO:0016491 oxidoreductase activity; GO:0016614 oxidoreductase activity, acting on CH-OH group of donors; GO:0016898 oxidoreductase activity, acting on the CH-OH group of donors, cytochrome as acceptor;	PF01565; PF02913	PF01565 FAD binding domain ; PF02913 FAD linked oxidases, C-terminal domain	C	KOG1231	Proteins containing the FAD binding domain
Q7SE38	NCU02138	Uncharacterized protein OS=Neurospora crassa (strain ATCC 24698 / 74-OR23-1A / CBS 708.71 / DSM 1257 / FGSC 987) OX=367110 GN=NCU02138 PE=4 SV=1	NCU02138	1.77819	3.55216e-05	Up	28.125	0.598769	0.631088	0.649728	1.12381	1.08057	1.13787	extracellular
Q7SE90	NCU01970	DUF718 domain-containing protein OS=Neurospora crassa (strain ATCC 24698 / 74-OR23-1A / CBS 708.71 / DSM 1257 / FGSC 987) OX=367110 GN=NCU01970 PE=4 SV=1	NCU01970	0.74139	0.000183306	Down	19.575	1.11383	1.10268	1.12563	0.798805	0.819002	0.860024	mitochondria							PF05336	PF05336 L-rhamnose mutarotase
Q7SER9	NCU02147	Ankyrin repeat and zinc finger domain-containing protein 1 OS=Neurospora crassa (strain ATCC 24698 / 74-OR23-1A / CBS 708.71 / DSM 1257 / FGSC 987) OX=367110 GN=NCU02147 PE=3 SV=2	NCU02147	2.55183	1.28948e-05	Up	71.974	0.581562	0.548748	0.51406	1.38691	1.41171	1.39753	nucleus				GO:0006508 proteolysis; GO:0006511 ubiquitin-dependent protein catabolic process; GO:0006515 protein quality control for misfolded or incompletely synthesized proteins; GO:0006807 nitrogen compound metabolic process; GO:0006950 response to stress; GO:0008152 metabolic process; GO:0009056 catabolic process; GO:0009057 macromolecule catabolic process; GO:0009987 cellular process; GO:0010033 respons…	GO:0005622 intracellular anatomical structure; GO:0005737 cytoplasm; GO:0005739 mitochondrion; GO:0005740 mitochondrial envelope; GO:0005741 mitochondrial outer membrane; GO:0005783 endoplasmic reticulum; GO:0005789 endoplasmic reticulum membrane; GO:0005829 cytosol; GO:0012505 endomembrane system; GO:0016020 membrane; GO:0019867 outer membrane; GO:0031090 organelle membrane; GO:0031966 mitochond…		PF18826	PF18826 Bacteroidetes VLRF1 release factor	R	KOG2505	Ankyrin repeat protein
Q7SF03	NCU07452	NADPH dehydrogenase OS=Neurospora crassa (strain ATCC 24698 / 74-OR23-1A / CBS 708.71 / DSM 1257 / FGSC 987) OX=367110 GN=mig-2 PE=4 SV=1	mig-2	1.401	0.000218998	Up	47.71	0.907704	0.977237	0.945862	1.33653	1.28136	1.34805	cytoplasm	K09580	PDIA1, P4HB; protein disulfide-isomerase A1 [EC:5.3.4.1]	map04141 Protein processing in endoplasmic reticulum				PF00724	PF00724 NADH:flavin oxidoreductase / NADH oxidase family	CR	KOG0134	NADH:flavin oxidoreductase/12-oxophytodienoate reductase
Q7SFG3	NCU00868	N-acetyltransferase domain-containing protein OS=Neurospora crassa (strain ATCC 24698 / 74-OR23-1A / CBS 708.71 / DSM 1257 / FGSC 987) OX=367110 GN=NCU00868 PE=4 SV=1	NCU00868	2.88664	0.00193851	Up	28.06	0.617375	0.405295	0.408685	1.30271	1.52891	1.3002	cytoplasm
Q7SFG4	NCU00867	Hemerythrin-like domain-containing protein OS=Neurospora crassa (strain ATCC 24698 / 74-OR23-1A / CBS 708.71 / DSM 1257 / FGSC 987) OX=367110 GN=NCU00867 PE=4 SV=3	NCU00867	1.35055	0.000370331	Up	33.724	0.872338	0.902691	0.866455	1.24501	1.17144	1.151	extracellular							PF01814	PF01814 Hemerythrin HHE cation binding domain
Q7SFI0	NCU08641	AAA+ ATPase domain-containing protein OS=Neurospora crassa (strain ATCC 24698 / 74-OR23-1A / CBS 708.71 / DSM 1257 / FGSC 987) OX=367110 GN=NCU08641 PE=4 SV=1	NCU08641	2.45369	0.000434106	Up	82.254	0.53855	0.533646	0.416569	1.23935	1.2028	1.21083	cytoplasm							PF00004	PF00004 ATPase family associated with various cellular activities (AAA)	O	KOG0742	AAA+-type ATPase
Q7SFL9	NCU02013	MICOS complex subunit mic19 OS=Neurospora crassa (strain ATCC 24698 / 74-OR23-1A / CBS 708.71 / DSM 1257 / FGSC 987) OX=367110 GN=NCU02013 PE=4 SV=1	NCU02013	1.49657	0.0267437	Up	18.519	0.706502	0.866279	0.780516	1.2593	0.953154	1.30943	mitochondria	K17788	MIC19; MICOS complex subunit MIC19		GO:0006996 organelle organization; GO:0007005 mitochondrion organization; GO:0007006 mitochondrial membrane organization; GO:0007007 inner mitochondrial membrane organization; GO:0009987 cellular process; GO:0016043 cellular component organization; GO:0042407 cristae formation; GO:0061024 membrane organization; GO:0071840 cellular component organization or biogenesis;	GO:0005622 intracellular anatomical structure; GO:0005737 cytoplasm; GO:0005739 mitochondrion; GO:0005740 mitochondrial envelope; GO:0005743 mitochondrial inner membrane; GO:0016020 membrane; GO:0016021 integral component of membrane; GO:0019866 organelle inner membrane; GO:0031090 organelle membrane; GO:0031224 intrinsic component of membrane; GO:0031300 intrinsic component of organelle membrane…
Q7SFV5	NCU00774	Podospora anserina S mat+ genomic DNA chromosome 1, supercontig 1(predicted) OS=Neurospora crassa (strain ATCC 24698 / 74-OR23-1A / CBS 708.71 / DSM 1257 / FGSC 987) OX=367110 GN=NCU00774 PE=4 SV=1	NCU00774	0.725084	0.000235297	Down	41.946	1.41785	1.33965	1.3018	0.991624	0.974988	0.976714	cytoplasm
Q7SG39	NCU07503	GTP1/OBG domain-containing protein(predicted) OS=Neurospora crassa (strain ATCC 24698 / 74-OR23-1A / CBS 708.71 / DSM 1257 / FGSC 987) OX=367110 GN=NCU07503 PE=4 SV=1	NCU07503	0.732116	0.0249755	Down	17.423	1.21988	1.52309	1.37387	1.11375	0.898955	1.0013	cytoplasm
Q7SGH8	NCU00944	L-allo-threonine aldolase OS=Neurospora crassa (strain ATCC 24698 / 74-OR23-1A / CBS 708.71 / DSM 1257 / FGSC 987) OX=367110 GN=thr-5 PE=4 SV=3	thr-5	1.39641	0.000370958	Up	50.489	0.924118	0.861577	0.882012	1.20717	1.29571	1.22234	mitochondria	K01620	ltaE; threonine aldolase [EC:4.1.2.48]	map00260 Glycine, serine and threonine metabolism; map01100 Metabolic pathways; map01110 Biosynthesis of secondary metabolites; map01230 Biosynthesis of amino acids				PF01212	PF01212 Beta-eliminating lyase	E	KOG1368	Threonine aldolase
Q7SGQ7	NCU08358	p-loop containing nucleoside triphosphate hydrolase protein(predicted) OS=Neurospora crassa (strain ATCC 24698 / 74-OR23-1A / CBS 708.71 / DSM 1257 / FGSC 987) OX=367110 GN=NCU08358 PE=4 SV=2	NCU08358	2.05851	6.20874e-05	Up	173.92	0.64305	0.571857	0.60977	1.2028	1.30424	1.24909	plasma membrane							PF00005	PF00005 ABC transporter	Q	KOG0054	Multidrug resistance-associated protein/mitoxantrone resistance protein, ABC superfamily
Q7SGR0	NCU08355	Methyltransferase domain-containing protein OS=Neurospora crassa (strain ATCC 24698 / 74-OR23-1A / CBS 708.71 / DSM 1257 / FGSC 987) OX=367110 GN=NCU08355 PE=4 SV=1	NCU08355	0.643664	0.00456014	Down	31.636	1.53185	1.32065	1.59743	0.90368	1.05322	0.907357	cytoskeleton							PF13649	PF13649 Methyltransferase domain
Q7SGW6	NCU03203	SUZ domain-containing protein(predicted) OS=Neurospora crassa (strain ATCC 24698 / 74-OR23-1A / CBS 708.71 / DSM 1257 / FGSC 987) OX=367110 GN=NCU03203 PE=4 SV=2	NCU03203	0.733959	0.00578776	Down	30.876	1.29339	1.50375	1.32134	0.97699	0.97133	1.07448	nucleus
Q7SHE5	NCU01861	Short chain dehydrogenase/reductase family protein OS=Neurospora crassa (strain ATCC 24698 / 74-OR23-1A / CBS 708.71 / DSM 1257 / FGSC 987) OX=367110 GN=NCU01861 PE=3 SV=2	NCU01861	0.643746	0.00396712	Down	38.712	1.05495	1.11083	1.08677	0.79963	0.668231	0.625954	mitochondria							PF00106	PF00106 short chain dehydrogenase	R	KOG0725	Reductases with broad range of substrate specificities
Q7SHK0	NCU02904	Alpha/beta hydrolase fold protein OS=Neurospora crassa (strain ATCC 24698 / 74-OR23-1A / CBS 708.71 / DSM 1257 / FGSC 987) OX=367110 GN=NCU02904 PE=4 SV=1	NCU02904	0.551847	0.000114488	Down	43.187	1.28896	1.27771	1.28617	0.761281	0.700432	0.664462	extracellular	K13333	PLB; lysophospholipase [EC:3.1.1.5]	map00564 Glycerophospholipid metabolism				PF00561	PF00561 alpha/beta hydrolase fold	I	KOG4178	Soluble epoxide hydrolase
Q7SI19	NCU00633	N-acetyltransferase domain-containing protein OS=Neurospora crassa (strain ATCC 24698 / 74-OR23-1A / CBS 708.71 / DSM 1257 / FGSC 987) OX=367110 GN=NCU00633 PE=4 SV=1	NCU00633	1.72359	0.000168367	Up	42.013	0.686022	0.756319	0.713152	1.30069	1.23469	1.1798	cytoplasm							PF13527	PF13527 Acetyltransferase (GNAT) domain
V5IKJ0	NCU06081	Major facilitator superfamily transporter multidrug resistance protein(predicted) OS=Neurospora crassa (strain ATCC 24698 / 74-OR23-1A / CBS 708.71 / DSM 1257 / FGSC 987) OX=367110 GN=NCU06081 PE=4 SV=1	NCU06081	0.671165	0.000708756	Down	42.562	1.50971	1.36699	1.31876	0.91674	0.953757	0.945353	nucleus
V5IKP8	NCU17105	DUF6604 domain-containing protein OS=Neurospora crassa (strain ATCC 24698 / 74-OR23-1A / CBS 708.71 / DSM 1257 / FGSC 987) OX=367110 GN=NCU17105 PE=4 SV=1	NCU17105	1.36424	0.000432774	Up	93.805	0.855727	0.897943	0.898605	1.15622	1.20535	1.25679	cytoplasm	K21989	TMEM63, CSC1; calcium permeable stress-gated cation channel
V5INF2	NCU10883	ANK_REP_REGION domain-containing protein(predicted) OS=Neurospora crassa (strain ATCC 24698 / 74-OR23-1A / CBS 708.71 / DSM 1257 / FGSC 987) OX=367110 GN=NCU10883 PE=4 SV=1	NCU10883	0.749943	0.00166542	Down	124.96	1.12255	1.00578	1.0766	0.782494	0.834641	0.786377	cytoplasm	K21440	ANKRD50; ankyrin repeat domain-containing protein 50
V5INP0	NCU04932	Podospora anserina S mat+ genomic DNA chromosome 3, supercontig 2(predicted) OS=Neurospora crassa (strain ATCC 24698 / 74-OR23-1A / CBS 708.71 / DSM 1257 / FGSC 987) OX=367110 GN=NCU04932 PE=4 SV=1	NCU04932	2.16611	0.00520944	Up	45.944	0.652825	0.787682	0.943705	2.00776	1.69278	1.46391	extracellular
V5INY1	NCU09069	Major facilitator superfamily (MFS) profile domain-containing protein OS=Neurospora crassa (strain ATCC 24698 / 74-OR23-1A / CBS 708.71 / DSM 1257 / FGSC 987) OX=367110 GN=NCU09069 PE=4 SV=1	NCU09069	1.44509	0.0109073	Up	69.016	0.748516	0.853331	0.873374	1.26238	1.27384	1.0407	plasma membrane	K11231	SLN1; osomolarity two-component system, sensor histidine kinase SLN1 [EC:2.7.13.3]	map04011 MAPK signaling pathway - yeast; map04139 Mitophagy - yeast						G	KOG2504	Monocarboxylate transporter
V5IRF4	NCU09975	Multidrug resistance protein 3 OS=Neurospora crassa (strain ATCC 24698 / 74-OR23-1A / CBS 708.71 / DSM 1257 / FGSC 987) OX=367110 GN=NCU09975 PE=4 SV=1	NCU09975	1.57639	0.0002258	Up	144.14	0.722116	0.674657	0.647217	1.06098	1.10998	1.05116	plasma membrane	K05658	ABCB1, CD243; ATP-binding cassette, subfamily B (MDR/TAP), member 1 [EC:7.6.2.2]	map02010 ABC transporters				PF00005	PF00005 ABC transporter	Q	KOG0055	Multidrug/pheromone exporter, ABC superfamily
V5IRR7	NCU03013	Anchored cell wall protein 10 OS=Neurospora crassa (strain ATCC 24698 / 74-OR23-1A / CBS 708.71 / DSM 1257 / FGSC 987) OX=367110 GN=acw-10 PE=4 SV=1	acw-10	0.767851	5.34373e-06	Down	24.795	1.21196	1.19144	1.1944	0.932034	0.913616	0.916926	extracellular				GO:0000302 response to reactive oxygen species; GO:0000303 response to superoxide; GO:0000305 response to oxygen radical; GO:0006801 superoxide metabolic process; GO:0006950 response to stress; GO:0006979 response to oxidative stress; GO:0008152 metabolic process; GO:0009605 response to external stimulus; GO:0009607 response to biotic stimulus; GO:0009636 response to toxic substance; GO:0009987 c…	GO:0005576 extracellular region; GO:0005618 cell wall; GO:0009277 fungal-type cell wall; GO:0009986 cell surface; GO:0030312 external encapsulating structure; GO:0030445 yeast-form cell wall; GO:0030446 hyphal cell wall; GO:0071944 cell periphery;	GO:0003824 catalytic activity; GO:0004784 superoxide dismutase activity; GO:0005488 binding; GO:0005507 copper ion binding; GO:0016209 antioxidant activity; GO:0016491 oxidoreductase activity; GO:0016721 oxidoreductase activity, acting on superoxide radicals as acceptor; GO:0043167 ion binding; GO:0043169 cation binding; GO:0046872 metal ion binding; GO:0046914 transition metal ion binding;	PF00080	PF00080 Copper/zinc superoxide dismutase (SODC)
Q7RW60	NCU04360	9ba76f0a-b210-4479-a94d-af74db8261e0(predicted) OS=Neurospora crassa (strain ATCC 24698 / 74-OR23-1A / CBS 708.71 / DSM 1257 / FGSC 987) OX=367110 GN=NCU04360 PE=4 SV=1	NCU04360	1.92205	0.0193488	Up	26.352		0.690551	0.650024		1.27711	1.29953	nucleus
Q7RWD1	NCU05006	Cytochrome P450 OS=Neurospora crassa (strain ATCC 24698 / 74-OR23-1A / CBS 708.71 / DSM 1257 / FGSC 987) OX=367110 GN=NCU05006 PE=4 SV=1	NCU05006	1.89777	0.00700774	Up	51.698		0.865216	0.815827		1.53466	1.65558	cytoplasm							PF00067	PF00067 Cytochrome P450	Q	KOG0156	Cytochrome P450 CYP2 subfamily
Q7S1Y4	NCU07569	Podospora anserina S mat+ genomic DNA chromosome 7, supercontig 1(predicted) OS=Neurospora crassa (strain ATCC 24698 / 74-OR23-1A / CBS 708.71 / DSM 1257 / FGSC 987) OX=367110 GN=NCU07569 PE=4 SV=3	NCU07569	1.72012	0.0288167	Up	35.897		0.554422	0.488902		0.958913	0.835732	extracellular
Q7S3L1	NCU08232	Alpha-1,6-mannosyltransferase Och1 OS=Neurospora crassa (strain ATCC 24698 / 74-OR23-1A / CBS 708.71 / DSM 1257 / FGSC 987) OX=367110 GN=NCU08232 PE=3 SV=1	NCU08232	0.673675	0.000667307	Down	60.633		1.17618	1.19362		0.792834	0.803639	mitochondria
U9WH22	NCU00474	F-box domain-containing protein OS=Neurospora crassa (strain ATCC 24698 / 74-OR23-1A / CBS 708.71 / DSM 1257 / FGSC 987) OX=367110 GN=NCU00474 PE=4 SV=1	NCU00474	2.11615	0.0277205	Up	36.122		0.862285	1.00631		1.89416	2.06007	mitochondria,nucleus
