# Supplementary material for: Suppressed Protein Translation Caused by MSP‐8 Deficiency Determines Fungal Multidrug Resistance with Fitness Cost
Source: Adv Sci (Weinh). 2024 Dec 16;12(6):2412514. doi: 10.1002/advs.202412514 (PMC11809369; doi:10.1002/advs.202412514)
Supplement: Supplementary file 2 — Supporting Information [file ADVS-12-2412514-s002.zip › advs202412514-sup-0002-Data/File S5 .xls]

## Sheet: TORC1
				RNA-seq data								Proteomic data
Gene_id(N. crassa)	Gene_name(N. crassa)	homologous gene in S.cerevisiae	Systematic Name (S.cerevisiae)	fpkm_WT_1	fpkm_WT_2	fpkm_WT_3	fpkm_msp-8KO_1	fpkm_msp-8KO_2	fpkm_msp-8KO_3	diffexp_log2fc_WT-vs-msp-8KO	diffexp_deseq2_qvalue_WT-vs-msp-8KO	WT_1	WT_2	WT_3	msp-8KO_1	msp-8KO_2	msp-8KO_3	msp-8KO/WT Ratio	msp-8KO/WT P value
NCU05608	div-18	TOR1	YJR066W	14.91	17.26	17.34	13.4	14.36	12.07	-0.106629	0.555655	1.00191	1.00848	1.01345	1.01168	1.00124	1.01673	1.00192	0.750142
NCU05608		TOR2	YKL203C	14.91	17.26	17.34	13.4	14.36	12.07	-0.106629	0.555655	1.00191	1.00848	1.01345	1.01168	1.00124	1.01673	1.00192	0.750142
NCU00621		KOG1	YHR186C	11.48	12.1	11.72	8.13	9.38	8.27	-0.246169	0.0769979	0.991261	1.04938	1.01352	1.03391	1.03582	1.01497	1.01	0.597939
NCU04281		LST8	YNL006W	34.25	38.72	34.96	31.56	28.42	27.19	-0.100828	0.572349	1.00426	0.978047	0.977233	0.996641	0.978506	0.980106	0.998551	0.902018
NCU03200	stk-10	SCH9	YHR205W	65.61	63.39	59.52	46.91	51.47	41.19	-0.227532	0.11635	0.980698	0.979286	0.989101	1.07576	1.0689	1.03799	1.0792	0.00264647
NCU07280	stk-50	SCH9	YHR205W	135.71	115.79	137.97	110.8	109.26	99.23	-0.0785121	0.686372	0.914977	0.936318	0.915449	0.952997	0.949012	0.937741	1.02639	0.0443339
NCU00324		AVO1	YOL078W	12.84	13.56	13.63	9.7	11.31	10.61	-0.104674	0.563912	0.993901	0.960941	0.999043	0.999747	1.01422	1.01799	1.02643	0.121801
NCU05145		AVO2	YMR068W	9.88	10.93	9.94	8.98	7.26	7.19	-0.182971	0.381259	1.29882	1.13111	1.14786	1.09756	0.965442	1.30077	0.940179	0.525723
NCU07854		AVO3	YER093C	12.64	13.2	14.13	13.01	12.39	12.44	0.125895	0.415087	1.00269	1.00105	0.992629	0.987897	0.951395	1.1108	1.01793	0.755678
NCU04140	fkr-2	FPR1	YNL135C	817.77	926.84	724.74	666.01	649.15	555.35	-0.192682	0.244186	1.02276	1.00705	1.01206	0.948775	0.962584	0.963129	0.944974	0.00107856

## Sheet: HSP90
		RNA-seq								Proteomic data
Gene_id	Gene_name	fpkm_WT_1	fpkm_WT_2	fpkm_WT_3	fpkm_msp-8KO_1	fpkm_msp-8KO_2	fpkm_msp-8KO_3	diffexp_log2fc_WT-vs-msp-8KO	diffexp_deseq2_qvalue_WT-vs-msp-8KO	WT_1	WT_2	WT_3	msp-8KO_1	msp-8KO_2	msp-8KO_3	msp-8KO/WT Ratio	msp-8KO/WT P value
NCU04042	hsp80	59.33	59.47	72.35	82.06	82.19	89.89	0.609599	2.63e-05	1.05411	1.11155	1.12111	1.0505	1.08628	1.09445	0.9831	0.505272
NCU01792	p23/sba1	163.58	213.24	149.5	176.9	178.87	186.35	0.248996	0.175473	0.978513	0.978002	1.01803	0.995567	1.02231	1.01084	1.01821	0.302019
NCU04087	aha1	71.86	83.1	73.54	92.06	84.31	100.07	0.478905	0.000312887	1.02558	1.03077	1.03699	1.04211	1.05181	1.04412	1.01445	0.0281665
NCU00714	sti1	97.73	110.36	81.42	84.39	80.48	75.57	-0.0591485	0.775677	1.00353	0.996455	1.00641	1.03352	1.02933	1.01062	1.02231	0.0425167
NCU08512	hsf1	11.85	14.38	13.95	10.68	13.19	12.28	0.0543187	0.808245	0.897064	0.932297	1.03425	0.980581	1.03623	1.02762	1.06314	0.242766
NCU03804	cna1	85.36	77.62	80	67.6	67.84	62.81	-0.0872291	0.571075	0.963631	0.965988	0.958363	0.932543	0.949665	0.934909	0.975462	0.0155787
NCU03833	cnb1	203.58	186.54	177.82	145.96	157.5	155	-0.102335	0.515302	0.953806	0.936143	0.937718	0.93727	0.935527	0.906651	0.982948	0.233338
NCU00472	cdc37	56.93	61.46	49.64	54.25	53.5	55.97	0.173974	0.243167	0.978687	0.978493	0.97731	0.975793	0.989256	0.989264	1.00676	0.2175
NCU09602	hsp90-1	750.89	950.52	729.34	777.97	787.53	690.42	0.0995709	0.611744	1.05662	1.0416	1.02955	1.02818	1.03936	1.02929	0.990109	0.296916
NCU02705	hsp90-2	17.77	18.11	12.19	15.68	14.58	15.16	0.124139	0.653003	1.0637	1.01181	1.01901	1.06211	1.03226	1.06124	1.01974	0.340303
NCU01499	hsp70 related	18.5	16.18	17.89	19.41	17.47	16.79	0.234193	0.146066	1.00133	1.0384	0.987553	0.93018	0.975719	0.925099	0.935162	0.0411407
NCU05269	hsp88	113.97	156.41	125.44	88.39	103.77	86.91	-0.295046	0.0988443	1.03666	1.02542	1.03892	1.00714	1.02147	1.00155	0.977158	0.0314631
NCU00104	hsp98	66.65	81.5	72.25	54.5	57.09	49.95	-0.239271	0.0914466	0.892123	0.999193	0.943793	1.03714	0.952298	1.01841	1.06093	0.227047
NCU03853	PPIase(nup-17)	41.08	44.09	37.96	34.93	31.38	30.78	-0.135309	0.377552	1.07479	1.06617	1.05689	0.966043	1.00456	0.978104	0.92209	0.00290432
NCU01200	PPIase B(nup-5)	389.33	366.73	406.78	286.94	287.32	269.91	-0.245498	0.0427653	0.838413	0.864247	0.853258	0.854558	0.82199	0.829614	0.980533	0.249625
NCU02614	PPIase FKBP-type	26.21	29.84	31.22	21.72	21.39	23.08	-0.19128	0.324673	1.04576	1.02172	0.997278	0.884751	0.919627	0.931587	0.892717	0.00536903
NCU02455	PPIase H(nup-14)	190.69	207.4	219.21	193.52	199.64	192.32	0.127484	0.377977	0.884752	0.875121	0.882833	0.95813	0.971882	0.92798	1.08146	0.0051448
